# Supplementary material for: Implications for introgression: has selection for fast growth altered the size threshold for precocious male maturation in domesticated Atlantic salmon?
Source: BMC Evol Biol. 2018 Dec 18;18:188. doi: 10.1186/s12862-018-1294-y (PMC6298023; doi:10.1186/s12862-018-1294-y)
Supplement: Supplementary file 2 — Dataset supporting the results. (XLSX 250 kb) [file 12862_2018_1294_MOESM2_ESM.xlsx]

## Sheet: all males random sample
No	Weight	Length	Sex.Name	Condition	Tank	Fam	Strain	Group	Sex	T.Weight	F.Weight	LF.Weight	DaD1.	D2.ire	F.length	T.Length	Mode
272	2	6.5	H	0.73	E11	Family-19	Figgjo	Wild	0	13.57	11.43	1.06	F4	F14	9.93	10.39	lower
532	2	6.1	H	0.88	E12	Family-75	Driva	Wild	0	12.61	13.95	1.14	Dr2	Dr7	10.55	10.14	lower
62	3	7.4	H	0.74	E11	Family-75	Driva	Wild	0	12.61	13.95	1.14	Dr2	Dr7	10.55	10.14	lower
352	3	6.5	H	1.09	E12	Family-15	Figgjo	Wild	0	8.98	8.76	0.94	F2	F12	9.13	9.1	lower
538	3	6.8	H	0.95	E12	Family-75	Driva	Wild	0	12.61	13.95	1.14	Dr2	Dr7	10.55	10.14	lower
770	3	6.8	H	0.95	E13	Family-15	Figgjo	Wild	0	8.98	8.76	0.94	F2	F12	9.13	9.1	lower
807	3	7.1	H	0.84	E13	Family-15	Figgjo	Wild	0	8.98	8.76	0.94	F2	F12	9.13	9.1	lower
1256	3	6.9	H	0.91	E15	Family-15	Figgjo	Wild	0	8.98	8.76	0.94	F2	F12	9.13	9.1	lower
1341	3	6.9	H	0.91	E15	Family-15	Figgjo	Wild	0	8.98	8.76	0.94	F2	F12	9.13	9.1	lower
1119	4	7.4	H	0.99	E14	Family-16	Figgjo.x.Domestic1	Hybrid	0	23.12	29.88	1.48	F2	D1.12	13.43	12.28	lower
350	4	7.5	H	0.95	E12	Family-25	Figgjo	Wild	0	14.94	20.12	1.3	F7	F17	11.62	10.63	lower
830	4	7	H	1.17	E13	Family-78	Driva	Wild	0	11.04	12	1.08	Dr5	Dr7	10.28	9.98	lower
1031	4	7.6	D	0.91	E14	Family-68	Vosso	Wild	1	20.58	31.52	1.5	V4	V12	13.67	11.48	lower
910	4	7.5	H	0.95	E14	Family-75	Driva	Wild	0	12.61	13.95	1.14	Dr2	Dr7	10.55	10.14	lower
1941	4	7.7	H	0.88	E17	Family-05	Arna	Wild	0	15.92	17.63	1.25	A5	A13	11.09	10.76	lower
1966	4	7	H	1.17	E17	Family-05	Arna	Wild	0	15.92	17.63	1.25	A5	A13	11.09	10.76	lower
2219	4	7.7	H	0.88	E18	Family-75	Driva	Wild	0	12.61	13.95	1.14	Dr2	Dr7	10.55	10.14	lower
2216	4	7.3	H	1.03	E18	Family-76	Driva	Wild	0	10.61	12.63	1.1	Dr2	Dr3	10.21	9.72	lower
1352	5	8.2	H	0.91	E15	Family-16	Figgjo.x.Domestic1	Hybrid	0	23.12	29.88	1.48	F2	D1.12	13.43	12.28	lower
234	5	7.9	H	1.01	E11	Family-25	Figgjo	Wild	0	14.94	20.12	1.3	F7	F17	11.62	10.63	lower
45	5	8.2	H	0.91	E11	Family-72	Vosso	Wild	0	22.19	29.63	1.47	V8	V16	13.58	12.24	lower
108	5	8.2	H	0.91	E11	Family-72	Vosso	Wild	0	22.19	29.63	1.47	V8	V16	13.58	12.24	lower
1014	5	7.8	D	1.05	E14	Family-17	Figgjo	Wild	1	16.6	17.68	1.25	F3	F13	10.91	10.8	lower
1029	5	7.8	H	1.05	E14	Family-68	Vosso	Wild	0	20.58	31.52	1.5	V4	V12	13.67	11.48	lower
1386	5	7.9	H	1.01	E15	Family-17	Figgjo	Wild	0	16.6	17.68	1.25	F3	F13	10.91	10.8	lower
1318	5	7.9	H	1.01	E15	Family-68	Vosso	Wild	0	20.58	31.52	1.5	V4	V12	13.67	11.48	lower
1186	5	8.1	H	0.94	E15	Family-75	Driva	Wild	0	12.61	13.95	1.14	Dr2	Dr7	10.55	10.14	lower
1373	5	7.9	H	1.01	E15	Family-78	Driva	Wild	0	11.04	12	1.08	Dr5	Dr7	10.28	9.98	lower
1500	5	8	D	0.98	E16	Family-13	Figgjo	Wild	1	12.36	12.93	1.11	F1	F11	10.21	10.09	lower
1588	5	8.1	H	0.94	E16	Family-76	Driva	Wild	0	10.61	12.63	1.1	Dr2	Dr3	10.21	9.72	lower
1683	5	8.3	H	0.87	E16	Family-78	Driva	Wild	0	11.04	12	1.08	Dr5	Dr7	10.28	9.98	lower
1875	5	7.9	H	1.01	E17	Family-05	Arna	Wild	0	15.92	17.63	1.25	A5	A13	11.09	10.76	lower
1736	5	7.9	H	1.01	E17	Family-13	Figgjo	Wild	0	12.36	12.93	1.11	F1	F11	10.21	10.09	lower
1943	5	7.9	H	1.01	E17	Family-13	Figgjo	Wild	0	12.36	12.93	1.11	F1	F11	10.21	10.09	lower
1747	5	8.3	H	0.87	E17	Family-15	Figgjo	Wild	0	8.98	8.76	0.94	F2	F12	9.13	9.1	lower
1959	5	7.7	H	1.1	E17	Family-15	Figgjo	Wild	0	8.98	8.76	0.94	F2	F12	9.13	9.1	lower
1914	5	7.9	H	1.01	E17	Family-19	Figgjo	Wild	0	13.57	11.43	1.06	F4	F14	9.93	10.39	lower
2085	5	7.7	H	1.1	E18	Family-17	Figgjo	Wild	0	16.6	17.68	1.25	F3	F13	10.91	10.8	lower
2035	5	8.2	D	0.91	E18	Family-78	Driva	Wild	1	11.04	12	1.08	Dr5	Dr7	10.28	9.98	lower
88	6	8.6	D	0.94	E11	Family-25	Figgjo	Wild	1	14.94	20.12	1.3	F7	F17	11.62	10.63	lower
75	6	8.6	D	0.94	E11	Family-73	Driva	Wild	1	24.15	34.13	1.53	Dr1	Dr3	14.29	12.53	lower
426	6	8.2	H	1.09	E12	Family-68	Vosso	Wild	0	20.58	31.52	1.5	V4	V12	13.67	11.48	lower
537	6	8.4	D	1.01	E12	Family-68	Vosso	Wild	1	20.58	31.52	1.5	V4	V12	13.67	11.48	lower
678	6	8.6	H	0.94	E13	Family-13	Figgjo	Wild	0	12.36	12.93	1.11	F1	F11	10.21	10.09	lower
687	6	8.3	H	1.05	E13	Family-15	Figgjo	Wild	0	8.98	8.76	0.94	F2	F12	9.13	9.1	lower
706	6	8.4	H	1.01	E13	Family-15	Figgjo	Wild	0	8.98	8.76	0.94	F2	F12	9.13	9.1	lower
834	6	8.4	H	1.01	E13	Family-25	Figgjo	Wild	0	14.94	20.12	1.3	F7	F17	11.62	10.63	lower
690	6	8.7	D	0.91	E13	Family-78	Driva	Wild	1	11.04	12	1.08	Dr5	Dr7	10.28	9.98	lower
982	6	8.3	H	1.05	E14	Family-13	Figgjo	Wild	0	12.36	12.93	1.11	F1	F11	10.21	10.09	lower
876	6	8.5	H	0.98	E14	Family-15	Figgjo	Wild	0	8.98	8.76	0.94	F2	F12	9.13	9.1	lower
955	6	8.7	H	0.91	E14	Family-68	Vosso	Wild	0	20.58	31.52	1.5	V4	V12	13.67	11.48	lower
1012	6	8.6	H	0.94	E14	Family-76	Driva	Wild	0	10.61	12.63	1.1	Dr2	Dr3	10.21	9.72	lower
926	6	8.5	H	0.98	E14	Family-78	Driva	Wild	0	11.04	12	1.08	Dr5	Dr7	10.28	9.98	lower
1332	6	8.4	H	1.01	E15	Family-13	Figgjo	Wild	0	12.36	12.93	1.11	F1	F11	10.21	10.09	lower
1403	6	8.3	H	1.05	E15	Family-15	Figgjo	Wild	0	8.98	8.76	0.94	F2	F12	9.13	9.1	lower
1254	6	8.1	H	1.13	E15	Family-68	Vosso	Wild	0	20.58	31.52	1.5	V4	V12	13.67	11.48	lower
1295	6	8.7	H	0.91	E15	Family-78	Driva	Wild	0	11.04	12	1.08	Dr5	Dr7	10.28	9.98	lower
1596	6	8.3	H	1.05	E16	Family-25	Figgjo	Wild	0	14.94	20.12	1.3	F7	F17	11.62	10.63	lower
1475	6	8.3	H	1.05	E16	Family-68	Vosso	Wild	0	20.58	31.52	1.5	V4	V12	13.67	11.48	lower
1494	6	8.3	H	1.05	E16	Family-76	Driva	Wild	0	10.61	12.63	1.1	Dr2	Dr3	10.21	9.72	lower
1741	6	8.8	H	0.88	E17	Family-25	Figgjo	Wild	0	14.94	20.12	1.3	F7	F17	11.62	10.63	lower
2254	6	8.5	H	0.98	E18	Family-13	Figgjo	Wild	0	12.36	12.93	1.11	F1	F11	10.21	10.09	lower
2185	6	8.2	D	1.09	E18	Family-68	Vosso	Wild	1	20.58	31.52	1.5	V4	V12	13.67	11.48	lower
1340	7	8.8	H	1.03	E15	Family-26	Figgjo.x.Domestic1	Hybrid	0	28.02	29.77	1.47	F7	D1.17	13.31	13.09	lower
1559	7	8.7	H	1.06	E16	Family-16	Figgjo.x.Domestic1	Hybrid	0	23.12	29.88	1.48	F2	D1.12	13.43	12.28	lower
156	7	8.8	H	1.03	E11	Family-15	Figgjo	Wild	0	8.98	8.76	0.94	F2	F12	9.13	9.1	lower
153	7	8.6	H	1.1	E11	Family-25	Figgjo	Wild	0	14.94	20.12	1.3	F7	F17	11.62	10.63	lower
197	7	8.4	H	1.18	E11	Family-68	Vosso	Wild	0	20.58	31.52	1.5	V4	V12	13.67	11.48	lower
17	7	8.8	H	1.03	E11	Family-76	Driva	Wild	0	10.61	12.63	1.1	Dr2	Dr3	10.21	9.72	lower
119	7	9.2	D	0.9	E11	Family-78	Driva	Wild	1	11.04	12	1.08	Dr5	Dr7	10.28	9.98	lower
258	7	8.8	D	1.03	E11	Family-78	Driva	Wild	1	11.04	12	1.08	Dr5	Dr7	10.28	9.98	lower
490	7	8.7	H	1.06	E12	Family-13	Figgjo	Wild	0	12.36	12.93	1.11	F1	F11	10.21	10.09	lower
507	7	8.9	H	0.99	E12	Family-17	Figgjo	Wild	0	16.6	17.68	1.25	F3	F13	10.91	10.8	lower
379	7	8.9	H	0.99	E12	Family-72	Vosso	Wild	0	22.19	29.63	1.47	V8	V16	13.58	12.24	lower
465	7	8.8	H	1.03	E12	Family-75	Driva	Wild	0	12.61	13.95	1.14	Dr2	Dr7	10.55	10.14	lower
368	7	8.8	H	1.03	E12	Family-76	Driva	Wild	0	10.61	12.63	1.1	Dr2	Dr3	10.21	9.72	lower
772	7	8.8	H	1.03	E13	Family-13	Figgjo	Wild	0	12.36	12.93	1.11	F1	F11	10.21	10.09	lower
624	7	8.9	H	0.99	E13	Family-15	Figgjo	Wild	0	8.98	8.76	0.94	F2	F12	9.13	9.1	lower
787	7	8.6	D	1.1	E13	Family-15	Figgjo	Wild	1	8.98	8.76	0.94	F2	F12	9.13	9.1	lower
650	7	8.5	D	1.14	E13	Family-17	Figgjo	Wild	1	16.6	17.68	1.25	F3	F13	10.91	10.8	lower
804	7	8.7	D	1.06	E13	Family-73	Driva	Wild	1	24.15	34.13	1.53	Dr1	Dr3	14.29	12.53	lower
694	7	8.8	H	1.03	E13	Family-75	Driva	Wild	0	12.61	13.95	1.14	Dr2	Dr7	10.55	10.14	lower
616	7	8.7	H	1.06	E13	Family-76	Driva	Wild	0	10.61	12.63	1.1	Dr2	Dr3	10.21	9.72	lower
769	7	8.8	D	1.03	E13	Family-76	Driva	Wild	1	10.61	12.63	1.1	Dr2	Dr3	10.21	9.72	lower
796	7	8.8	H	1.03	E13	Family-76	Driva	Wild	0	10.61	12.63	1.1	Dr2	Dr3	10.21	9.72	lower
1297	7	8.7	H	1.06	E15	Family-13	Figgjo	Wild	0	12.36	12.93	1.11	F1	F11	10.21	10.09	lower
1334	7	9	D	0.96	E15	Family-25	Figgjo	Wild	1	14.94	20.12	1.3	F7	F17	11.62	10.63	lower
1183	7	8.8	H	1.03	E15	Family-75	Driva	Wild	0	12.61	13.95	1.14	Dr2	Dr7	10.55	10.14	lower
1584	7	8.8	H	1.03	E16	Family-68	Vosso	Wild	0	20.58	31.52	1.5	V4	V12	13.67	11.48	lower
1528	7	9	H	0.96	E16	Family-75	Driva	Wild	0	12.61	13.95	1.14	Dr2	Dr7	10.55	10.14	lower
1964	7	8.7	D	1.06	E17	Family-19	Figgjo	Wild	1	13.57	11.43	1.06	F4	F14	9.93	10.39	lower
1904	7	8.6	D	1.1	E17	Family-25	Figgjo	Wild	1	14.94	20.12	1.3	F7	F17	11.62	10.63	lower
1831	7	9.1	H	0.93	E17	Family-72	Vosso	Wild	0	22.19	29.63	1.47	V8	V16	13.58	12.24	lower
2212	7	8.8	D	1.03	E18	Family-17	Figgjo	Wild	1	16.6	17.68	1.25	F3	F13	10.91	10.8	lower
2032	7	9	H	0.96	E18	Family-19	Figgjo	Wild	0	13.57	11.43	1.06	F4	F14	9.93	10.39	lower
2141	7	8.9	H	0.99	E18	Family-25	Figgjo	Wild	0	14.94	20.12	1.3	F7	F17	11.62	10.63	lower
2064	7	8.8	D	1.03	E18	Family-68	Vosso	Wild	1	20.58	31.52	1.5	V4	V12	13.67	11.48	lower
2189	7	8.9	D	0.99	E18	Family-76	Driva	Wild	1	10.61	12.63	1.1	Dr2	Dr3	10.21	9.72	lower
2077	7	8.8	D	1.03	E18	Family-78	Driva	Wild	1	11.04	12	1.08	Dr5	Dr7	10.28	9.98	lower
2044	8	9.1	H	1.06	E18	Family-40	Domestic1	Farm	0	74.23	77.3	1.89	D1.5	D1.15	18.37	17.97	lower
1190	8	9.4	H	0.96	E15	Family-50	Domestic2.x.Vosso	Hybrid	0	28.08	25.88	1.41	D2.1	V9	12.43	12.85	lower
2046	8	9.2	H	1.03	E18	Family-20	Figgjo.x.Domestic1	Hybrid	0	32.73	32.96	1.52	F4	D1.14	13.96	13.97	lower
16	8	8.9	D	1.13	E11	Family-05	Arna	Wild	1	15.92	17.63	1.25	A5	A13	11.09	10.76	lower
80	8	9.2	D	1.03	E11	Family-15	Figgjo	Wild	1	8.98	8.76	0.94	F2	F12	9.13	9.1	lower
64	8	9.2	H	1.03	E11	Family-25	Figgjo	Wild	0	14.94	20.12	1.3	F7	F17	11.62	10.63	lower
158	8	9.6	D	0.9	E11	Family-78	Driva	Wild	1	11.04	12	1.08	Dr5	Dr7	10.28	9.98	lower
436	8	8.9	H	1.13	E12	Family-06	Arna	Wild	0	31.35	38.16	1.58	A6	A14	14.66	13.63	lower
383	8	9	D	1.1	E12	Family-19	Figgjo	Wild	1	13.57	11.43	1.06	F4	F14	9.93	10.39	lower
526	8	9.1	D	1.06	E12	Family-25	Figgjo	Wild	1	14.94	20.12	1.3	F7	F17	11.62	10.63	lower
395	8	8.7	D	1.21	E12	Family-68	Vosso	Wild	1	20.58	31.52	1.5	V4	V12	13.67	11.48	lower
399	8	9.1	D	1.06	E12	Family-78	Driva	Wild	1	11.04	12	1.08	Dr5	Dr7	10.28	9.98	lower
432	8	9.2	H	1.03	E12	Family-78	Driva	Wild	0	11.04	12	1.08	Dr5	Dr7	10.28	9.98	lower
658	8	9.2	H	1.03	E13	Family-05	Arna	Wild	0	15.92	17.63	1.25	A5	A13	11.09	10.76	lower
818	8	8.9	D	1.13	E13	Family-15	Figgjo	Wild	1	8.98	8.76	0.94	F2	F12	9.13	9.1	lower
705	8	8.9	H	1.13	E13	Family-17	Figgjo	Wild	0	16.6	17.68	1.25	F3	F13	10.91	10.8	lower
763	8	8.9	D	1.13	E13	Family-73	Driva	Wild	1	24.15	34.13	1.53	Dr1	Dr3	14.29	12.53	lower
755	8	9.2	D	1.03	E13	Family-76	Driva	Wild	1	10.61	12.63	1.1	Dr2	Dr3	10.21	9.72	lower
919	8	9.2	D	1.03	E14	Family-17	Figgjo	Wild	1	16.6	17.68	1.25	F3	F13	10.91	10.8	lower
1068	8	9.1	D	1.06	E14	Family-25	Figgjo	Wild	1	14.94	20.12	1.3	F7	F17	11.62	10.63	lower
979	8	9.1	D	1.06	E14	Family-66	Vosso	Wild	1	21.19	25.52	1.41	V2	V10	13.01	12.16	lower
920	8	9	D	1.1	E14	Family-68	Vosso	Wild	1	20.58	31.52	1.5	V4	V12	13.67	11.48	lower
1057	8	8.9	D	1.13	E14	Family-76	Driva	Wild	1	10.61	12.63	1.1	Dr2	Dr3	10.21	9.72	lower
1240	8	9.5	D	0.93	E15	Family-13	Figgjo	Wild	1	12.36	12.93	1.11	F1	F11	10.21	10.09	lower
1362	8	9.2	H	1.03	E15	Family-13	Figgjo	Wild	0	12.36	12.93	1.11	F1	F11	10.21	10.09	lower
1920	8	9.7	D	0.88	E17	Family-69	Vosso	Wild	1	27.68	37.43	1.57	V5	V13	14.72	13.18	lower
1743	8	9.2	H	1.03	E17	Family-73	Driva	Wild	0	24.15	34.13	1.53	Dr1	Dr3	14.29	12.53	lower
2152	8	9.2	D	1.03	E18	Family-02	Arna	Wild	1	41.37	44.67	1.65	A2	A10	15.77	15.19	lower
2110	8	9	D	1.1	E18	Family-68	Vosso	Wild	1	20.58	31.52	1.5	V4	V12	13.67	11.48	lower
2071	8	9.1	D	1.06	E18	Family-72	Vosso	Wild	1	22.19	29.63	1.47	V8	V16	13.58	12.24	lower
2238	8	9.2	D	1.03	E18	Family-72	Vosso	Wild	1	22.19	29.63	1.47	V8	V16	13.58	12.24	lower
2166	8	9.4	D	0.96	E18	Family-78	Driva	Wild	1	11.04	12	1.08	Dr5	Dr7	10.28	9.98	lower
1118	9	9.4	D	1.08	E14	Family-44	Domestic1	Farm	1	42.8	47.9	1.68	D1.7	D1.17	15.77	15.19	lower
183	9	9.3	H	1.12	E11	Family-58	Domestic2.x.Vosso	Hybrid	0	32.4	33	1.52	D2.5	V13	13.4	13.54	lower
786	9	9.4	D	1.08	E13	Family-50	Domestic2.x.Vosso	Hybrid	1	28.08	25.88	1.41	D2.1	V9	12.43	12.85	lower
1497	9	9.6	D	1.02	E16	Family-58	Domestic2.x.Vosso	Hybrid	1	32.4	33	1.52	D2.5	V13	13.4	13.54	lower
124	9	9.4	D	1.08	E11	Family-25	Figgjo	Wild	1	14.94	20.12	1.3	F7	F17	11.62	10.63	lower
99	9	9.4	D	1.08	E11	Family-68	Vosso	Wild	1	20.58	31.52	1.5	V4	V12	13.67	11.48	lower
154	9	9.5	H	1.05	E11	Family-75	Driva	Wild	0	12.61	13.95	1.14	Dr2	Dr7	10.55	10.14	lower
145	9	9.2	H	1.16	E11	Family-76	Driva	Wild	0	10.61	12.63	1.1	Dr2	Dr3	10.21	9.72	lower
471	9	9.4	H	1.08	E12	Family-25	Figgjo	Wild	0	14.94	20.12	1.3	F7	F17	11.62	10.63	lower
536	9	9.6	D	1.02	E12	Family-25	Figgjo	Wild	1	14.94	20.12	1.3	F7	F17	11.62	10.63	lower
485	9	9.7	D	0.99	E12	Family-66	Vosso	Wild	1	21.19	25.52	1.41	V2	V10	13.01	12.16	lower
666	9	9.4	H	1.08	E13	Family-13	Figgjo	Wild	0	12.36	12.93	1.11	F1	F11	10.21	10.09	lower
806	9	9.4	H	1.08	E13	Family-13	Figgjo	Wild	0	12.36	12.93	1.11	F1	F11	10.21	10.09	lower
813	9	9.6	D	1.02	E13	Family-15	Figgjo	Wild	1	8.98	8.76	0.94	F2	F12	9.13	9.1	lower
605	9	9.5	D	1.05	E13	Family-72	Vosso	Wild	1	22.19	29.63	1.47	V8	V16	13.58	12.24	lower
771	9	9.7	D	0.99	E13	Family-72	Vosso	Wild	1	22.19	29.63	1.47	V8	V16	13.58	12.24	lower
909	9	9.3	H	1.12	E14	Family-05	Arna	Wild	0	15.92	17.63	1.25	A5	A13	11.09	10.76	lower
884	9	9.2	D	1.16	E14	Family-68	Vosso	Wild	1	20.58	31.52	1.5	V4	V12	13.67	11.48	lower
879	9	9.6	D	1.02	E14	Family-75	Driva	Wild	1	12.61	13.95	1.14	Dr2	Dr7	10.55	10.14	lower
960	9	9.6	D	1.02	E14	Family-75	Driva	Wild	1	12.61	13.95	1.14	Dr2	Dr7	10.55	10.14	lower
1214	9	9.4	H	1.08	E15	Family-17	Figgjo	Wild	0	16.6	17.68	1.25	F3	F13	10.91	10.8	lower
1304	9	9.1	D	1.19	E15	Family-68	Vosso	Wild	1	20.58	31.52	1.5	V4	V12	13.67	11.48	lower
1172	9	9.6	D	1.02	E15	Family-78	Driva	Wild	1	11.04	12	1.08	Dr5	Dr7	10.28	9.98	lower
1652	9	9.8	D	0.96	E16	Family-13	Figgjo	Wild	1	12.36	12.93	1.11	F1	F11	10.21	10.09	lower
1518	9	9.4	D	1.08	E16	Family-25	Figgjo	Wild	1	14.94	20.12	1.3	F7	F17	11.62	10.63	lower
1630	9	9.6	D	1.02	E16	Family-25	Figgjo	Wild	1	14.94	20.12	1.3	F7	F17	11.62	10.63	lower
1599	9	9.2	D	1.16	E16	Family-68	Vosso	Wild	1	20.58	31.52	1.5	V4	V12	13.67	11.48	lower
1504	9	9.5	H	1.05	E16	Family-76	Driva	Wild	0	10.61	12.63	1.1	Dr2	Dr3	10.21	9.72	lower
1506	9	9.4	D	1.08	E16	Family-76	Driva	Wild	1	10.61	12.63	1.1	Dr2	Dr3	10.21	9.72	lower
1907	9	9.8	D	0.96	E17	Family-02	Arna	Wild	1	41.37	44.67	1.65	A2	A10	15.77	15.19	lower
1836	9	9.5	D	1.05	E17	Family-15	Figgjo	Wild	1	8.98	8.76	0.94	F2	F12	9.13	9.1	lower
1838	9	9.5	D	1.05	E17	Family-69	Vosso	Wild	1	27.68	37.43	1.57	V5	V13	14.72	13.18	lower
1734	9	9.8	D	0.96	E17	Family-73	Driva	Wild	1	24.15	34.13	1.53	Dr1	Dr3	14.29	12.53	lower
2058	9	9.6	D	1.02	E18	Family-05	Arna	Wild	1	15.92	17.63	1.25	A5	A13	11.09	10.76	lower
2225	9	9.4	D	1.08	E18	Family-05	Arna	Wild	1	15.92	17.63	1.25	A5	A13	11.09	10.76	lower
2135	9	9.5	D	1.05	E18	Family-17	Figgjo	Wild	1	16.6	17.68	1.25	F3	F13	10.91	10.8	lower
2100	9	9.4	D	1.08	E18	Family-78	Driva	Wild	1	11.04	12	1.08	Dr5	Dr7	10.28	9.98	lower
178	10	10	H	1	E11	Family-16	Figgjo.x.Domestic1	Hybrid	0	23.12	29.88	1.48	F2	D1.12	13.43	12.28	lower
63	10	9.8	H	1.06	E11	Family-26	Figgjo.x.Domestic1	Hybrid	0	28.02	29.77	1.47	F7	D1.17	13.31	13.09	lower
429	10	9.6	H	1.13	E12	Family-16	Figgjo.x.Domestic1	Hybrid	0	23.12	29.88	1.48	F2	D1.12	13.43	12.28	lower
892	10	9.9	H	1.03	E14	Family-54	Domestic2.x.Vosso	Hybrid	0	68.58	72.7	1.86	D2.3	V11	18.48	18.06	lower
1200	10	10.1	H	0.97	E15	Family-20	Figgjo.x.Domestic1	Hybrid	0	32.73	32.96	1.52	F4	D1.14	13.96	13.97	lower
1248	10	9.9	D	1.03	E15	Family-58	Domestic2.x.Vosso	Hybrid	1	32.4	33	1.52	D2.5	V13	13.4	13.54	lower
2147	10	10.4	H	0.89	E18	Family-20	Figgjo.x.Domestic1	Hybrid	0	32.73	32.96	1.52	F4	D1.14	13.96	13.97	lower
2128	10	9.8	H	1.06	E18	Family-50	Domestic2.x.Vosso	Hybrid	0	28.08	25.88	1.41	D2.1	V9	12.43	12.85	lower
2194	10	10	H	1	E18	Family-50	Domestic2.x.Vosso	Hybrid	0	28.08	25.88	1.41	D2.1	V9	12.43	12.85	lower
2116	10	10	H	1	E18	Family-58	Domestic2.x.Vosso	Hybrid	0	32.4	33	1.52	D2.5	V13	13.4	13.54	lower
74	10	9.6	H	1.13	E11	Family-13	Figgjo	Wild	0	12.36	12.93	1.11	F1	F11	10.21	10.09	lower
46	10	10.1	H	0.97	E11	Family-25	Figgjo	Wild	0	14.94	20.12	1.3	F7	F17	11.62	10.63	lower
267	10	9.8	D	1.06	E11	Family-25	Figgjo	Wild	1	14.94	20.12	1.3	F7	F17	11.62	10.63	lower
190	10	10.9	D	0.77	E11	Family-78	Driva	Wild	1	11.04	12	1.08	Dr5	Dr7	10.28	9.98	lower
456	10	9.7	D	1.1	E12	Family-05	Arna	Wild	1	15.92	17.63	1.25	A5	A13	11.09	10.76	lower
376	10	9.8	D	1.06	E12	Family-73	Driva	Wild	1	24.15	34.13	1.53	Dr1	Dr3	14.29	12.53	lower
468	10	10.1	H	0.97	E12	Family-73	Driva	Wild	0	24.15	34.13	1.53	Dr1	Dr3	14.29	12.53	lower
743	10	9.7	D	1.1	E13	Family-17	Figgjo	Wild	1	16.6	17.68	1.25	F3	F13	10.91	10.8	lower
674	10	9.7	H	1.1	E13	Family-73	Driva	Wild	0	24.15	34.13	1.53	Dr1	Dr3	14.29	12.53	lower
657	10	9.7	D	1.1	E13	Family-75	Driva	Wild	1	12.61	13.95	1.14	Dr2	Dr7	10.55	10.14	lower
782	10	9.6	D	1.13	E13	Family-76	Driva	Wild	1	10.61	12.63	1.1	Dr2	Dr3	10.21	9.72	lower
1091	10	9.8	D	1.06	E14	Family-03	Arna	Wild	1	41.71	43.19	1.64	A3	A11	14.99	14.86	lower
963	10	9.8	H	1.06	E14	Family-25	Figgjo	Wild	0	14.94	20.12	1.3	F7	F17	11.62	10.63	lower
1032	10	9.8	H	1.06	E14	Family-25	Figgjo	Wild	0	14.94	20.12	1.3	F7	F17	11.62	10.63	lower
969	10	10.1	D	0.97	E14	Family-73	Driva	Wild	1	24.15	34.13	1.53	Dr1	Dr3	14.29	12.53	lower
1244	10	9.8	H	1.06	E15	Family-03	Arna	Wild	0	41.71	43.19	1.64	A3	A11	14.99	14.86	lower
1246	10	10.1	H	0.97	E15	Family-13	Figgjo	Wild	0	12.36	12.93	1.11	F1	F11	10.21	10.09	lower
1316	10	10.1	D	0.97	E15	Family-72	Vosso	Wild	1	22.19	29.63	1.47	V8	V16	13.58	12.24	lower
1234	10	10	D	1	E15	Family-76	Driva	Wild	1	10.61	12.63	1.1	Dr2	Dr3	10.21	9.72	lower
1828	10	10.2	H	0.94	E17	Family-19	Figgjo	Wild	0	13.57	11.43	1.06	F4	F14	9.93	10.39	lower
1910	10	9.8	D	1.06	E17	Family-25	Figgjo	Wild	1	14.94	20.12	1.3	F7	F17	11.62	10.63	lower
1926	10	9.9	D	1.03	E17	Family-68	Vosso	Wild	1	20.58	31.52	1.5	V4	V12	13.67	11.48	lower
1892	10	10.2	D	0.94	E17	Family-69	Vosso	Wild	1	27.68	37.43	1.57	V5	V13	14.72	13.18	lower
2164	10	10	D	1	E18	Family-06	Arna	Wild	1	31.35	38.16	1.58	A6	A14	14.66	13.63	lower
2196	10	9.8	H	1.06	E18	Family-13	Figgjo	Wild	0	12.36	12.93	1.11	F1	F11	10.21	10.09	lower
2031	10	9.8	D	1.06	E18	Family-17	Figgjo	Wild	1	16.6	17.68	1.25	F3	F13	10.91	10.8	lower
2214	10	9.8	D	1.06	E18	Family-17	Figgjo	Wild	1	16.6	17.68	1.25	F3	F13	10.91	10.8	lower
2018	10	9.9	D	1.03	E18	Family-78	Driva	Wild	1	11.04	12	1.08	Dr5	Dr7	10.28	9.98	lower
1185	11	10.1	D	1.07	E15	Family-57	Domestic2	Farm	1	59.11	56.38	1.75	D2.5	D2.13	17.15	17.23	lower
1843	11	10	D	1.1	E17	Family-44	Domestic1	Farm	1	42.8	47.9	1.68	D1.7	D1.17	15.77	15.19	lower
2173	11	10.1	D	1.07	E18	Family-44	Domestic1	Farm	1	42.8	47.9	1.68	D1.7	D1.17	15.77	15.19	lower
648	11	10.3	D	1.01	E13	Family-20	Figgjo.x.Domestic1	Hybrid	1	32.73	32.96	1.52	F4	D1.14	13.96	13.97	lower
791	11	10.2	D	1.04	E13	Family-26	Figgjo.x.Domestic1	Hybrid	1	28.02	29.77	1.47	F7	D1.17	13.31	13.09	lower
700	11	10.1	H	1.07	E13	Family-50	Domestic2.x.Vosso	Hybrid	0	28.08	25.88	1.41	D2.1	V9	12.43	12.85	lower
905	11	10.2	D	1.04	E14	Family-16	Figgjo.x.Domestic1	Hybrid	1	23.12	29.88	1.48	F2	D1.12	13.43	12.28	lower
1267	11	10.1	D	1.07	E15	Family-16	Figgjo.x.Domestic1	Hybrid	1	23.12	29.88	1.48	F2	D1.12	13.43	12.28	lower
1317	11	10.1	H	1.07	E15	Family-58	Domestic2.x.Vosso	Hybrid	0	32.4	33	1.52	D2.5	V13	13.4	13.54	lower
1779	11	10.4	H	0.98	E17	Family-16	Figgjo.x.Domestic1	Hybrid	0	23.12	29.88	1.48	F2	D1.12	13.43	12.28	lower
1748	11	10.2	D	1.04	E17	Family-26	Figgjo.x.Domestic1	Hybrid	1	28.02	29.77	1.47	F7	D1.17	13.31	13.09	lower
168	11	10.1	D	1.07	E11	Family-01	Arna	Wild	1	33.6	37.45	1.57	A1	A9	14.71	14.1	lower
245	11	10	D	1.1	E11	Family-05	Arna	Wild	1	15.92	17.63	1.25	A5	A13	11.09	10.76	lower
251	11	9.9	D	1.13	E11	Family-19	Figgjo	Wild	1	13.57	11.43	1.06	F4	F14	9.93	10.39	lower
130	11	10.2	D	1.04	E11	Family-25	Figgjo	Wild	1	14.94	20.12	1.3	F7	F17	11.62	10.63	lower
188	11	10.1	H	1.07	E11	Family-25	Figgjo	Wild	0	14.94	20.12	1.3	F7	F17	11.62	10.63	lower
535	11	9.9	D	1.13	E12	Family-17	Figgjo	Wild	1	16.6	17.68	1.25	F3	F13	10.91	10.8	lower
405	11	10	D	1.1	E12	Family-78	Driva	Wild	1	11.04	12	1.08	Dr5	Dr7	10.28	9.98	lower
689	11	10.1	H	1.07	E13	Family-19	Figgjo	Wild	0	13.57	11.43	1.06	F4	F14	9.93	10.39	lower
731	11	10.1	D	1.07	E13	Family-69	Vosso	Wild	1	27.68	37.43	1.57	V5	V13	14.72	13.18	lower
671	11	10.1	D	1.07	E13	Family-78	Driva	Wild	1	11.04	12	1.08	Dr5	Dr7	10.28	9.98	lower
938	11	10.2	D	1.04	E14	Family-15	Figgjo	Wild	1	8.98	8.76	0.94	F2	F12	9.13	9.1	lower
1043	11	10.2	D	1.04	E14	Family-15	Figgjo	Wild	1	8.98	8.76	0.94	F2	F12	9.13	9.1	lower
1108	11	10.1	D	1.07	E14	Family-25	Figgjo	Wild	1	14.94	20.12	1.3	F7	F17	11.62	10.63	lower
965	11	10	D	1.1	E14	Family-66	Vosso	Wild	1	21.19	25.52	1.41	V2	V10	13.01	12.16	lower
1053	11	9.9	H	1.13	E14	Family-68	Vosso	Wild	0	20.58	31.52	1.5	V4	V12	13.67	11.48	lower
951	11	10.3	D	1.01	E14	Family-78	Driva	Wild	1	11.04	12	1.08	Dr5	Dr7	10.28	9.98	lower
1180	11	10	D	1.1	E15	Family-13	Figgjo	Wild	1	12.36	12.93	1.11	F1	F11	10.21	10.09	lower
1223	11	9.9	D	1.13	E15	Family-66	Vosso	Wild	1	21.19	25.52	1.41	V2	V10	13.01	12.16	lower
1286	11	10	D	1.1	E15	Family-66	Vosso	Wild	1	21.19	25.52	1.41	V2	V10	13.01	12.16	lower
1232	11	10.1	D	1.07	E15	Family-73	Driva	Wild	1	24.15	34.13	1.53	Dr1	Dr3	14.29	12.53	lower
1490	11	9.8	D	1.17	E16	Family-25	Figgjo	Wild	1	14.94	20.12	1.3	F7	F17	11.62	10.63	lower
1566	11	10.1	D	1.07	E16	Family-66	Vosso	Wild	1	21.19	25.52	1.41	V2	V10	13.01	12.16	lower
1466	11	10.3	D	1.01	E16	Family-75	Driva	Wild	1	12.61	13.95	1.14	Dr2	Dr7	10.55	10.14	lower
1524	11	9.9	D	1.13	E16	Family-78	Driva	Wild	1	11.04	12	1.08	Dr5	Dr7	10.28	9.98	lower
1937	11	10.5	D	0.95	E17	Family-01	Arna	Wild	1	33.6	37.45	1.57	A1	A9	14.71	14.1	lower
1888	11	10.6	D	0.92	E17	Family-25	Figgjo	Wild	1	14.94	20.12	1.3	F7	F17	11.62	10.63	lower
1738	11	10.3	D	1.01	E17	Family-73	Driva	Wild	1	24.15	34.13	1.53	Dr1	Dr3	14.29	12.53	lower
1796	11	10.2	D	1.04	E17	Family-73	Driva	Wild	1	24.15	34.13	1.53	Dr1	Dr3	14.29	12.53	lower
2054	11	9.9	D	1.13	E18	Family-17	Figgjo	Wild	1	16.6	17.68	1.25	F3	F13	10.91	10.8	lower
2056	11	10	D	1.1	E18	Family-25	Figgjo	Wild	1	14.94	20.12	1.3	F7	F17	11.62	10.63	lower
2126	11	10.2	D	1.04	E18	Family-78	Driva	Wild	1	11.04	12	1.08	Dr5	Dr7	10.28	9.98	lower
224	12	10.2	D	1.13	E11	Family-58	Domestic2.x.Vosso	Hybrid	1	32.4	33	1.52	D2.5	V13	13.4	13.54	lower
773	12	10.1	D	1.16	E13	Family-14	Figgjo.x.Domestic1	Hybrid	1	36.28	38.06	1.58	F1	D1.11	14.45	14.27	lower
1816	12	10.6	H	1.01	E17	Family-26	Figgjo.x.Domestic1	Hybrid	0	28.02	29.77	1.47	F7	D1.17	13.31	13.09	lower
1950	12	10.3	D	1.1	E17	Family-26	Figgjo.x.Domestic1	Hybrid	1	28.02	29.77	1.47	F7	D1.17	13.31	13.09	lower
104	12	10.3	D	1.1	E11	Family-05	Arna	Wild	1	15.92	17.63	1.25	A5	A13	11.09	10.76	lower
151	12	10	D	1.2	E11	Family-05	Arna	Wild	1	15.92	17.63	1.25	A5	A13	11.09	10.76	lower
155	12	10.3	D	1.1	E11	Family-15	Figgjo	Wild	1	8.98	8.76	0.94	F2	F12	9.13	9.1	lower
265	12	10.5	D	1.04	E11	Family-25	Figgjo	Wild	1	14.94	20.12	1.3	F7	F17	11.62	10.63	lower
149	12	10.2	D	1.13	E11	Family-72	Vosso	Wild	1	22.19	29.63	1.47	V8	V16	13.58	12.24	lower
208	12	10.6	H	1.01	E11	Family-72	Vosso	Wild	0	22.19	29.63	1.47	V8	V16	13.58	12.24	lower
249	12	10.4	D	1.07	E11	Family-73	Driva	Wild	1	24.15	34.13	1.53	Dr1	Dr3	14.29	12.53	lower
493	12	10.3	D	1.1	E12	Family-01	Arna	Wild	1	33.6	37.45	1.57	A1	A9	14.71	14.1	lower
419	12	10.3	D	1.1	E12	Family-02	Arna	Wild	1	41.37	44.67	1.65	A2	A10	15.77	15.19	lower
413	12	10.2	D	1.13	E12	Family-05	Arna	Wild	1	15.92	17.63	1.25	A5	A13	11.09	10.76	lower
498	12	10.3	H	1.1	E12	Family-06	Arna	Wild	0	31.35	38.16	1.58	A6	A14	14.66	13.63	lower
459	12	10.2	D	1.13	E12	Family-73	Driva	Wild	1	24.15	34.13	1.53	Dr1	Dr3	14.29	12.53	lower
724	12	10.6	H	1.01	E13	Family-06	Arna	Wild	0	31.35	38.16	1.58	A6	A14	14.66	13.63	lower
654	12	10.3	H	1.1	E13	Family-13	Figgjo	Wild	0	12.36	12.93	1.11	F1	F11	10.21	10.09	lower
661	12	10.3	D	1.1	E13	Family-19	Figgjo	Wild	1	13.57	11.43	1.06	F4	F14	9.93	10.39	lower
944	12	10.4	D	1.07	E14	Family-02	Arna	Wild	1	41.37	44.67	1.65	A2	A10	15.77	15.19	lower
918	12	10.3	D	1.1	E14	Family-05	Arna	Wild	1	15.92	17.63	1.25	A5	A13	11.09	10.76	lower
1026	12	10.2	D	1.13	E14	Family-05	Arna	Wild	1	15.92	17.63	1.25	A5	A13	11.09	10.76	lower
1024	12	10.3	H	1.1	E14	Family-13	Figgjo	Wild	0	12.36	12.93	1.11	F1	F11	10.21	10.09	lower
1193	12	10.5	D	1.04	E15	Family-01	Arna	Wild	1	33.6	37.45	1.57	A1	A9	14.71	14.1	lower
1258	12	10.4	H	1.07	E15	Family-01	Arna	Wild	0	33.6	37.45	1.57	A1	A9	14.71	14.1	lower
1188	12	10.3	D	1.1	E15	Family-02	Arna	Wild	1	41.37	44.67	1.65	A2	A10	15.77	15.19	lower
1175	12	10.3	H	1.1	E15	Family-05	Arna	Wild	0	15.92	17.63	1.25	A5	A13	11.09	10.76	lower
1170	12	10.4	H	1.07	E15	Family-13	Figgjo	Wild	0	12.36	12.93	1.11	F1	F11	10.21	10.09	lower
1182	12	10.1	D	1.16	E15	Family-17	Figgjo	Wild	1	16.6	17.68	1.25	F3	F13	10.91	10.8	lower
1330	12	10.4	D	1.07	E15	Family-19	Figgjo	Wild	1	13.57	11.43	1.06	F4	F14	9.93	10.39	lower
1575	12	10.2	D	1.13	E16	Family-05	Arna	Wild	1	15.92	17.63	1.25	A5	A13	11.09	10.76	lower
1590	12	10.4	D	1.07	E16	Family-72	Vosso	Wild	1	22.19	29.63	1.47	V8	V16	13.58	12.24	lower
1847	12	10.4	D	1.07	E17	Family-17	Figgjo	Wild	1	16.6	17.68	1.25	F3	F13	10.91	10.8	lower
2037	12	10.2	D	1.13	E18	Family-17	Figgjo	Wild	1	16.6	17.68	1.25	F3	F13	10.91	10.8	lower
2034	12	10.8	D	0.95	E18	Family-76	Driva	Wild	1	10.61	12.63	1.1	Dr2	Dr3	10.21	9.72	lower
2083	12	10.8	D	0.95	E18	Family-78	Driva	Wild	1	11.04	12	1.08	Dr5	Dr7	10.28	9.98	lower
1611	13	10.3	D	1.19	E16	Family-44	Domestic1	Farm	1	42.8	47.9	1.68	D1.7	D1.17	15.77	15.19	lower
92	13	10.4	H	1.16	E11	Family-58	Domestic2.x.Vosso	Hybrid	0	32.4	33	1.52	D2.5	V13	13.4	13.54	lower
497	13	10.8	H	1.03	E12	Family-14	Figgjo.x.Domestic1	Hybrid	0	36.28	38.06	1.58	F1	D1.11	14.45	14.27	lower
362	13	10.6	H	1.09	E12	Family-16	Figgjo.x.Domestic1	Hybrid	0	23.12	29.88	1.48	F2	D1.12	13.43	12.28	lower
312	13	10.4	D	1.16	E12	Family-50	Domestic2.x.Vosso	Hybrid	1	28.08	25.88	1.41	D2.1	V9	12.43	12.85	lower
758	13	10.4	D	1.16	E13	Family-16	Figgjo.x.Domestic1	Hybrid	1	23.12	29.88	1.48	F2	D1.12	13.43	12.28	lower
953	13	10.5	H	1.12	E14	Family-50	Domestic2.x.Vosso	Hybrid	0	28.08	25.88	1.41	D2.1	V9	12.43	12.85	lower
1394	13	10.8	D	1.03	E15	Family-16	Figgjo.x.Domestic1	Hybrid	1	23.12	29.88	1.48	F2	D1.12	13.43	12.28	lower
1320	13	10.6	D	1.09	E15	Family-58	Domestic2.x.Vosso	Hybrid	1	32.4	33	1.52	D2.5	V13	13.4	13.54	lower
180	13	10.6	D	1.09	E11	Family-17	Figgjo	Wild	1	16.6	17.68	1.25	F3	F13	10.91	10.8	lower
162	13	10.4	H	1.16	E11	Family-68	Vosso	Wild	0	20.58	31.52	1.5	V4	V12	13.67	11.48	lower
94	13	10.7	D	1.06	E11	Family-69	Vosso	Wild	1	27.68	37.43	1.57	V5	V13	14.72	13.18	lower
73	13	10.8	D	1.03	E11	Family-78	Driva	Wild	1	11.04	12	1.08	Dr5	Dr7	10.28	9.98	lower
374	13	10.4	D	1.16	E12	Family-19	Figgjo	Wild	1	13.57	11.43	1.06	F4	F14	9.93	10.39	lower
491	13	10.7	D	1.06	E12	Family-67	Vosso	Wild	1	46.78	54.29	1.73	V3	V11	17.13	15.93	lower
707	13	10.8	D	1.03	E13	Family-67	Vosso	Wild	1	46.78	54.29	1.73	V3	V11	17.13	15.93	lower
1035	13	10.9	D	1	E14	Family-02	Arna	Wild	1	41.37	44.67	1.65	A2	A10	15.77	15.19	lower
912	13	10.5	D	1.12	E14	Family-05	Arna	Wild	1	15.92	17.63	1.25	A5	A13	11.09	10.76	lower
1073	13	10.7	D	1.06	E14	Family-06	Arna	Wild	1	31.35	38.16	1.58	A6	A14	14.66	13.63	lower
995	13	10.7	D	1.06	E14	Family-66	Vosso	Wild	1	21.19	25.52	1.41	V2	V10	13.01	12.16	lower
942	13	10.6	D	1.09	E14	Family-72	Vosso	Wild	1	22.19	29.63	1.47	V8	V16	13.58	12.24	lower
1351	13	10.7	D	1.06	E15	Family-13	Figgjo	Wild	1	12.36	12.93	1.11	F1	F11	10.21	10.09	lower
1174	13	10.4	D	1.16	E15	Family-66	Vosso	Wild	1	21.19	25.52	1.41	V2	V10	13.01	12.16	lower
1296	13	10.6	D	1.09	E15	Family-73	Driva	Wild	1	24.15	34.13	1.53	Dr1	Dr3	14.29	12.53	lower
1578	13	10.5	D	1.12	E16	Family-01	Arna	Wild	1	33.6	37.45	1.57	A1	A9	14.71	14.1	lower
1656	13	10.8	D	1.03	E16	Family-66	Vosso	Wild	1	21.19	25.52	1.41	V2	V10	13.01	12.16	lower
1455	13	10.6	D	1.09	E16	Family-67	Vosso	Wild	1	46.78	54.29	1.73	V3	V11	17.13	15.93	lower
1777	13	10.6	D	1.09	E17	Family-06	Arna	Wild	1	31.35	38.16	1.58	A6	A14	14.66	13.63	lower
1806	13	10.6	D	1.09	E17	Family-25	Figgjo	Wild	1	14.94	20.12	1.3	F7	F17	11.62	10.63	lower
2123	13	10.6	D	1.09	E18	Family-06	Arna	Wild	1	31.35	38.16	1.58	A6	A14	14.66	13.63	lower
2030	13	10.4	D	1.16	E18	Family-17	Figgjo	Wild	1	16.6	17.68	1.25	F3	F13	10.91	10.8	lower
2070	13	10.2	D	1.23	E18	Family-17	Figgjo	Wild	1	16.6	17.68	1.25	F3	F13	10.91	10.8	lower
2052	13	10.2	D	1.23	E18	Family-72	Vosso	Wild	1	22.19	29.63	1.47	V8	V16	13.58	12.24	lower
1033	14	10.7	H	1.14	E14	Family-44	Domestic1	Farm	0	42.8	47.9	1.68	D1.7	D1.17	15.77	15.19	lower
1371	14	10.7	D	1.14	E15	Family-44	Domestic1	Farm	1	42.8	47.9	1.68	D1.7	D1.17	15.77	15.19	lower
1770	14	10.7	D	1.14	E17	Family-34	Domestic1	Farm	1	50.34	53.38	1.73	D1.2	D1.12	16.69	16.22	lower
461	14	10.9	H	1.08	E12	Family-16	Figgjo.x.Domestic1	Hybrid	0	23.12	29.88	1.48	F2	D1.12	13.43	12.28	lower
425	14	10.6	D	1.18	E12	Family-26	Figgjo.x.Domestic1	Hybrid	1	28.02	29.77	1.47	F7	D1.17	13.31	13.09	lower
401	14	10.3	H	1.28	E12	Family-64	Domestic2.x.Vosso	Hybrid	0	43.13	41.38	1.62	D2.8	V16	15.09	15.44	lower
611	14	11	H	1.05	E13	Family-14	Figgjo.x.Domestic1	Hybrid	0	36.28	38.06	1.58	F1	D1.11	14.45	14.27	lower
1681	14	10.9	D	1.08	E16	Family-16	Figgjo.x.Domestic1	Hybrid	1	23.12	29.88	1.48	F2	D1.12	13.43	12.28	lower
1800	14	10.9	D	1.08	E17	Family-58	Domestic2.x.Vosso	Hybrid	1	32.4	33	1.52	D2.5	V13	13.4	13.54	lower
18	14	10.6	D	1.18	E11	Family-25	Figgjo	Wild	1	14.94	20.12	1.3	F7	F17	11.62	10.63	lower
409	14	10.9	D	1.08	E12	Family-66	Vosso	Wild	1	21.19	25.52	1.41	V2	V10	13.01	12.16	lower
475	14	10.5	D	1.21	E12	Family-68	Vosso	Wild	1	20.58	31.52	1.5	V4	V12	13.67	11.48	lower
686	14	10.6	D	1.18	E13	Family-17	Figgjo	Wild	1	16.6	17.68	1.25	F3	F13	10.91	10.8	lower
716	14	10.9	D	1.08	E13	Family-19	Figgjo	Wild	1	13.57	11.43	1.06	F4	F14	9.93	10.39	lower
975	14	10.9	D	1.08	E14	Family-66	Vosso	Wild	1	21.19	25.52	1.41	V2	V10	13.01	12.16	lower
984	14	10.9	D	1.08	E14	Family-69	Vosso	Wild	1	27.68	37.43	1.57	V5	V13	14.72	13.18	lower
1107	14	10.9	D	1.08	E14	Family-69	Vosso	Wild	1	27.68	37.43	1.57	V5	V13	14.72	13.18	lower
888	14	10.9	D	1.08	E14	Family-72	Vosso	Wild	1	22.19	29.63	1.47	V8	V16	13.58	12.24	lower
1013	14	10.9	D	1.08	E14	Family-73	Driva	Wild	1	24.15	34.13	1.53	Dr1	Dr3	14.29	12.53	lower
1311	14	10.9	D	1.08	E15	Family-15	Figgjo	Wild	1	8.98	8.76	0.94	F2	F12	9.13	9.1	lower
1405	14	10.8	D	1.11	E15	Family-66	Vosso	Wild	1	21.19	25.52	1.41	V2	V10	13.01	12.16	lower
1305	14	10.9	D	1.08	E15	Family-69	Vosso	Wild	1	27.68	37.43	1.57	V5	V13	14.72	13.18	lower
1658	14	10.6	D	1.18	E16	Family-68	Vosso	Wild	1	20.58	31.52	1.5	V4	V12	13.67	11.48	lower
1731	14	11.1	D	1.02	E17	Family-69	Vosso	Wild	1	27.68	37.43	1.57	V5	V13	14.72	13.18	lower
1819	14	10.9	D	1.08	E17	Family-69	Vosso	Wild	1	27.68	37.43	1.57	V5	V13	14.72	13.18	lower
1852	14	11	D	1.05	E17	Family-72	Vosso	Wild	1	22.19	29.63	1.47	V8	V16	13.58	12.24	lower
2137	14	10.9	D	1.08	E18	Family-03	Arna	Wild	1	41.71	43.19	1.64	A3	A11	14.99	14.86	lower
2033	14	11	D	1.05	E18	Family-19	Figgjo	Wild	1	13.57	11.43	1.06	F4	F14	9.93	10.39	lower
2022	14	11	D	1.05	E18	Family-66	Vosso	Wild	1	21.19	25.52	1.41	V2	V10	13.01	12.16	lower
473	15	10.8	D	1.19	E12	Family-40	Domestic1	Farm	1	74.23	77.3	1.89	D1.5	D1.15	18.37	17.97	lower
1751	15	11.2	D	1.07	E17	Family-49	Domestic2	Farm	1	57.58	58.78	1.77	D2.1	D2.9	17.24	17.07	lower
27	15	11.3	H	1.04	E11	Family-16	Figgjo.x.Domestic1	Hybrid	0	23.12	29.88	1.48	F2	D1.12	13.43	12.28	lower
393	15	10.9	D	1.16	E12	Family-50	Domestic2.x.Vosso	Hybrid	1	28.08	25.88	1.41	D2.1	V9	12.43	12.85	lower
1042	15	11.1	D	1.1	E14	Family-20	Figgjo.x.Domestic1	Hybrid	1	32.73	32.96	1.52	F4	D1.14	13.96	13.97	lower
1228	15	11	H	1.13	E15	Family-14	Figgjo.x.Domestic1	Hybrid	0	36.28	38.06	1.58	F1	D1.11	14.45	14.27	lower
1173	15	11	H	1.13	E15	Family-50	Domestic2.x.Vosso	Hybrid	0	28.08	25.88	1.41	D2.1	V9	12.43	12.85	lower
1211	15	11.2	D	1.07	E15	Family-50	Domestic2.x.Vosso	Hybrid	1	28.08	25.88	1.41	D2.1	V9	12.43	12.85	lower
2121	15	11.1	D	1.1	E18	Family-16	Figgjo.x.Domestic1	Hybrid	1	23.12	29.88	1.48	F2	D1.12	13.43	12.28	lower
2108	15	10.8	D	1.19	E18	Family-50	Domestic2.x.Vosso	Hybrid	1	28.08	25.88	1.41	D2.1	V9	12.43	12.85	lower
127	15	10.9	D	1.16	E11	Family-03	Arna	Wild	1	41.71	43.19	1.64	A3	A11	14.99	14.86	lower
529	15	11	D	1.13	E12	Family-01	Arna	Wild	1	33.6	37.45	1.57	A1	A9	14.71	14.1	lower
767	15	11	D	1.13	E13	Family-69	Vosso	Wild	1	27.68	37.43	1.57	V5	V13	14.72	13.18	lower
682	15	11.2	D	1.07	E13	Family-73	Driva	Wild	1	24.15	34.13	1.53	Dr1	Dr3	14.29	12.53	lower
1006	15	11.3	D	1.04	E14	Family-72	Vosso	Wild	1	22.19	29.63	1.47	V8	V16	13.58	12.24	lower
1509	15	11.2	D	1.07	E16	Family-19	Figgjo	Wild	1	13.57	11.43	1.06	F4	F14	9.93	10.39	lower
1830	15	11.1	D	1.1	E17	Family-05	Arna	Wild	1	15.92	17.63	1.25	A5	A13	11.09	10.76	lower
1775	15	11.2	D	1.07	E17	Family-13	Figgjo	Wild	1	12.36	12.93	1.11	F1	F11	10.21	10.09	lower
1808	15	11	D	1.13	E17	Family-19	Figgjo	Wild	1	13.57	11.43	1.06	F4	F14	9.93	10.39	lower
1912	15	10.9	D	1.16	E17	Family-19	Figgjo	Wild	1	13.57	11.43	1.06	F4	F14	9.93	10.39	lower
1794	15	11	D	1.13	E17	Family-73	Driva	Wild	1	24.15	34.13	1.53	Dr1	Dr3	14.29	12.53	lower
2215	15	11.2	H	1.07	E18	Family-03	Arna	Wild	0	41.71	43.19	1.64	A3	A11	14.99	14.86	lower
254	16	11.4	H	1.08	E11	Family-16	Figgjo.x.Domestic1	Hybrid	0	23.12	29.88	1.48	F2	D1.12	13.43	12.28	lower
1614	16	11.5	D	1.05	E16	Family-50	Domestic2.x.Vosso	Hybrid	1	28.08	25.88	1.41	D2.1	V9	12.43	12.85	lower
2160	16	11.5	D	1.05	E18	Family-20	Figgjo.x.Domestic1	Hybrid	1	32.73	32.96	1.52	F4	D1.14	13.96	13.97	lower
2182	16	11.3	D	1.11	E18	Family-26	Figgjo.x.Domestic1	Hybrid	1	28.02	29.77	1.47	F7	D1.17	13.31	13.09	lower
348	16	11.3	D	1.11	E12	Family-25	Figgjo	Wild	1	14.94	20.12	1.3	F7	F17	11.62	10.63	lower
552	16	11.3	D	1.11	E12	Family-66	Vosso	Wild	1	21.19	25.52	1.41	V2	V10	13.01	12.16	lower
644	16	11.4	D	1.08	E13	Family-73	Driva	Wild	1	24.15	34.13	1.53	Dr1	Dr3	14.29	12.53	lower
1275	16	11.2	D	1.14	E15	Family-66	Vosso	Wild	1	21.19	25.52	1.41	V2	V10	13.01	12.16	lower
1162	16	11.4	D	1.08	E15	Family-67	Vosso	Wild	1	46.78	54.29	1.73	V3	V11	17.13	15.93	lower
1239	16	11.3	D	1.11	E15	Family-72	Vosso	Wild	1	22.19	29.63	1.47	V8	V16	13.58	12.24	lower
1530	16	11.4	D	1.08	E16	Family-72	Vosso	Wild	1	22.19	29.63	1.47	V8	V16	13.58	12.24	lower
1841	16	11.7	D	1	E17	Family-01	Arna	Wild	1	33.6	37.45	1.57	A1	A9	14.71	14.1	lower
1860	16	11.6	D	1.03	E17	Family-69	Vosso	Wild	1	27.68	37.43	1.57	V5	V13	14.72	13.18	lower
1765	16	11.2	H	1.14	E17	Family-75	Driva	Wild	0	12.61	13.95	1.14	Dr2	Dr7	10.55	10.14	lower
2026	16	11.6	D	1.03	E18	Family-72	Vosso	Wild	1	22.19	29.63	1.47	V8	V16	13.58	12.24	lower
957	17	11.5	D	1.12	E14	Family-34	Domestic1	Farm	1	50.34	53.38	1.73	D1.2	D1.12	16.69	16.22	lower
1676	17	11.6	D	1.09	E16	Family-44	Domestic1	Farm	1	42.8	47.9	1.68	D1.7	D1.17	15.77	15.19	lower
171	17	11.3	H	1.18	E11	Family-58	Domestic2.x.Vosso	Hybrid	0	32.4	33	1.52	D2.5	V13	13.4	13.54	lower
1226	17	11.6	D	1.09	E15	Family-14	Figgjo.x.Domestic1	Hybrid	1	36.28	38.06	1.58	F1	D1.11	14.45	14.27	lower
129	17	11.2	D	1.21	E11	Family-17	Figgjo	Wild	1	16.6	17.68	1.25	F3	F13	15.6	10.8	lower
548	17	11.3	D	1.18	E12	Family-17	Figgjo	Wild	1	16.6	17.68	1.25	F3	F13	10.91	10.8	lower
946	17	11.5	D	1.12	E14	Family-67	Vosso	Wild	1	46.78	54.29	1.73	V3	V11	17.13	15.93	lower
1641	17	11.5	D	1.12	E16	Family-02	Arna	Wild	1	41.37	44.67	1.65	A2	A10	15.77	15.19	lower
1556	17	11.6	D	1.09	E16	Family-73	Driva	Wild	1	24.15	34.13	1.53	Dr1	Dr3	14.29	12.53	lower
1558	17	11.6	D	1.09	E16	Family-73	Driva	Wild	1	24.15	34.13	1.53	Dr1	Dr3	14.29	12.53	lower
1864	17	11.4	D	1.15	E17	Family-19	Figgjo	Wild	1	13.57	11.43	1.06	F4	F14	9.93	10.39	lower
1749	17	11.6	D	1.09	E17	Family-67	Vosso	Wild	1	46.78	54.29	1.73	V3	V11	17.13	15.93	lower
2103	18	11.8	D	1.1	E18	Family-34	Domestic1	Farm	1	50.34	53.38	1.73	D1.2	D1.12	16.69	16.22	lower
135	18	11.5	D	1.18	E11	Family-52	Domestic2.x.Vosso	Hybrid	1	51.63	53.11	1.73	D2.2	V10	16.65	16.34	lower
785	18	11.7	D	1.12	E13	Family-16	Figgjo.x.Domestic1	Hybrid	1	23.12	29.88	1.48	F2	D1.12	13.43	12.28	lower
1607	18	11.5	D	1.18	E16	Family-50	Domestic2.x.Vosso	Hybrid	1	28.08	25.88	1.41	D2.1	V9	12.43	12.85	lower
1789	18	11.8	D	1.1	E17	Family-16	Figgjo.x.Domestic1	Hybrid	1	23.12	29.88	1.48	F2	D1.12	13.43	12.28	lower
2134	18	11.9	D	1.07	E18	Family-26	Figgjo.x.Domestic1	Hybrid	1	28.02	29.77	1.47	F7	D1.17	13.31	13.09	lower
194	18	11.6	D	1.15	E11	Family-66	Vosso	Wild	1	21.19	25.52	1.41	V2	V10	13.01	12.16	lower
377	18	11.5	D	1.18	E12	Family-01	Arna	Wild	1	33.6	37.45	1.57	A1	A9	14.71	14.1	lower
484	18	11.6	D	1.15	E12	Family-03	Arna	Wild	1	41.71	43.19	1.64	A3	A11	14.99	14.86	lower
373	18	11.6	D	1.15	E12	Family-69	Vosso	Wild	1	27.68	37.43	1.57	V5	V13	14.72	13.18	lower
549	18	11.8	D	1.1	E12	Family-69	Vosso	Wild	1	27.68	37.43	1.57	V5	V13	14.72	13.18	lower
630	18	11.7	H	1.12	E13	Family-03	Arna	Wild	0	41.71	43.19	1.64	A3	A11	14.99	14.86	lower
669	18	11.6	D	1.15	E13	Family-03	Arna	Wild	1	41.71	43.19	1.64	A3	A11	14.99	14.86	lower
795	18	11.8	D	1.1	E13	Family-69	Vosso	Wild	1	27.68	37.43	1.57	V5	V13	14.72	13.18	lower
1169	18	11.6	D	1.15	E15	Family-06	Arna	Wild	1	31.35	38.16	1.58	A6	A14	14.66	13.63	lower
1383	18	12	D	1.04	E15	Family-72	Vosso	Wild	1	22.19	29.63	1.47	V8	V16	13.58	12.24	lower
1602	18	11.6	D	1.15	E16	Family-03	Arna	Wild	1	41.71	43.19	1.64	A3	A11	14.99	14.86	lower
1728	18	12	D	1.04	E17	Family-78	Driva	Wild	1	11.04	12	1.08	Dr5	Dr7	10.28	9.98	lower
738	19	11.8	D	1.16	E13	Family-34	Domestic1	Farm	1	50.34	53.38	1.73	D1.2	D1.12	16.69	16.22	lower
1093	19	11.8	H	1.16	E14	Family-26	Figgjo.x.Domestic1	Hybrid	0	28.02	29.77	1.47	F7	D1.17	13.31	13.09	lower
1940	19	11.5	D	1.25	E17	Family-50	Domestic2.x.Vosso	Hybrid	1	28.08	25.88	1.41	D2.1	V9	12.43	12.85	lower
72	19	11.8	D	1.16	E11	Family-19	Figgjo	Wild	1	13.57	11.43	1.06	F4	F14	9.93	10.39	upper
238	19	11.9	D	1.13	E11	Family-67	Vosso	Wild	1	46.78	54.29	1.73	V3	V11	17.13	15.93	upper
205	19	12.1	D	1.07	E11	Family-69	Vosso	Wild	1	27.68	37.43	1.57	V5	V13	14.72	13.18	upper
434	19	11.6	D	1.22	E12	Family-66	Vosso	Wild	1	21.19	25.52	1.41	V2	V10	13.01	12.16	upper
800	19	11.8	D	1.16	E13	Family-17	Figgjo	Wild	1	16.6	17.68	1.25	F3	F13	10.91	10.8	upper
1084	19	12.1	H	1.07	E14	Family-05	Arna	Wild	0	15.92	17.63	1.25	A5	A13	11.09	10.76	upper
1646	19	11.8	D	1.16	E16	Family-17	Figgjo	Wild	1	16.6	17.68	1.25	F3	F13	10.91	10.8	upper
1594	19	11.8	D	1.16	E16	Family-19	Figgjo	Wild	1	13.57	11.43	1.06	F4	F14	9.93	10.39	upper
1687	19	12.1	D	1.07	E16	Family-66	Vosso	Wild	1	21.19	25.52	1.41	V2	V10	13.01	12.16	upper
1650	19	11.9	D	1.13	E16	Family-69	Vosso	Wild	1	27.68	37.43	1.57	V5	V13	14.72	13.18	upper
1866	19	11.8	D	1.16	E17	Family-03	Arna	Wild	1	41.71	43.19	1.64	A3	A11	14.99	14.86	upper
2162	19	12.1	D	1.07	E18	Family-69	Vosso	Wild	1	27.68	37.43	1.57	V5	V13	14.72	13.18	upper
495	20	12.2	H	1.1	E12	Family-49	Domestic2	Farm	0	57.58	58.78	1.77	D2.1	D2.9	17.24	17.07	lower
1955	20	12.2	H	1.1	E17	Family-53	Domestic2	Farm	0	57.5	53.19	1.73	D2.3	D2.11	16.29	16.87	lower
19	20	12.1	D	1.13	E11	Family-16	Figgjo.x.Domestic1	Hybrid	1	23.12	29.88	1.48	F2	D1.12	13.43	12.28	lower
100	20	12.2	H	1.1	E11	Family-16	Figgjo.x.Domestic1	Hybrid	0	23.12	29.88	1.48	F2	D1.12	13.43	12.28	lower
1181	20	12.3	H	1.07	E15	Family-20	Figgjo.x.Domestic1	Hybrid	0	32.73	32.96	1.52	F4	D1.14	13.96	13.97	lower
1647	20	12.2	H	1.1	E16	Family-16	Figgjo.x.Domestic1	Hybrid	0	23.12	29.88	1.48	F2	D1.12	13.43	12.28	lower
1967	20	12	D	1.16	E17	Family-52	Domestic2.x.Vosso	Hybrid	1	51.63	53.11	1.73	D2.2	V10	16.65	16.34	lower
95	20	12.1	D	1.13	E11	Family-66	Vosso	Wild	1	21.19	25.52	1.41	V2	V10	13.01	12.16	upper
381	20	12.2	D	1.1	E12	Family-01	Arna	Wild	1	33.6	37.45	1.57	A1	A9	14.71	14.1	upper
1293	20	12	D	1.16	E15	Family-67	Vosso	Wild	1	46.78	54.29	1.73	V3	V11	17.13	15.93	upper
1274	20	12.3	D	1.07	E15	Family-69	Vosso	Wild	1	27.68	37.43	1.57	V5	V13	14.72	13.18	upper
1520	20	11.9	D	1.19	E16	Family-66	Vosso	Wild	1	21.19	25.52	1.41	V2	V10	13.01	12.16	upper
1781	20	12	D	1.16	E17	Family-05	Arna	Wild	1	15.92	17.63	1.25	A5	A13	11.09	10.76	upper
2195	20	12	D	1.16	E18	Family-06	Arna	Wild	1	31.35	38.16	1.58	A6	A14	14.66	13.63	upper
597	21	12.2	D	1.16	E13	Family-57	Domestic2	Farm	1	59.11	56.38	1.75	D2.5	D2.13	17.15	17.23	lower
1398	21	11.9	D	1.25	E15	Family-34	Domestic1	Farm	1	50.34	53.38	1.73	D1.2	D1.12	16.69	16.22	lower
2217	21	11.9	D	1.25	E18	Family-51	Domestic2	Farm	1	68.84	70.03	1.85	D2.2	D2.10	18.25	17.99	lower
200	21	11.9	H	1.25	E11	Family-18	Figgjo.x.Domestic1	Hybrid	0	47.13	44.56	1.65	F3	D1.13	15.6	15.97	lower
441	21	12	D	1.22	E12	Family-14	Figgjo.x.Domestic1	Hybrid	1	36.28	38.06	1.58	F1	D1.11	14.45	14.27	lower
433	21	12.1	D	1.19	E12	Family-16	Figgjo.x.Domestic1	Hybrid	1	23.12	29.88	1.48	F2	D1.12	13.43	12.28	lower
1083	21	13.6	H	0.83	E14	Family-26	Figgjo.x.Domestic1	Hybrid	0	28.02	29.77	1.47	F7	D1.17	13.31	13.09	lower
2228	21	12.5	D	1.08	E18	Family-52	Domestic2.x.Vosso	Hybrid	1	51.63	53.11	1.73	D2.2	V10	16.65	16.34	lower
315	21	12.3	D	1.13	E12	Family-06	Arna	Wild	1	31.35	38.16	1.58	A6	A14	14.66	13.63	upper
923	21	12.3	D	1.13	E14	Family-06	Arna	Wild	1	31.35	38.16	1.58	A6	A14	14.66	13.63	upper
1350	21	12.6	H	1.05	E15	Family-72	Vosso	Wild	0	22.19	29.63	1.47	V8	V16	13.58	12.24	upper
1470	21	12.2	H	1.16	E16	Family-06	Arna	Wild	0	31.35	38.16	1.58	A6	A14	14.66	13.63	upper
2153	21	12.6	D	1.05	E18	Family-69	Vosso	Wild	1	27.68	37.43	1.57	V5	V13	14.72	13.18	upper
1098	22	12.5	H	1.13	E14	Family-14	Figgjo.x.Domestic1	Hybrid	0	36.28	38.06	1.58	F1	D1.11	14.45	14.27	lower
1276	22	13.7	H	0.86	E15	Family-26	Figgjo.x.Domestic1	Hybrid	0	28.02	29.77	1.47	F7	D1.17	13.31	13.09	lower
1787	22	12.2	D	1.21	E17	Family-52	Domestic2.x.Vosso	Hybrid	1	51.63	53.11	1.73	D2.2	V10	16.65	16.34	lower
142	22	12.6	D	1.1	E11	Family-67	Vosso	Wild	1	46.78	54.29	1.73	V3	V11	17.13	15.93	upper
1499	22	12.6	D	1.1	E16	Family-69	Vosso	Wild	1	27.68	37.43	1.57	V5	V13	14.72	13.18	upper
1048	23	13	H	1.05	E14	Family-34	Domestic1	Farm	0	50.34	53.38	1.73	D1.2	D1.12	16.69	16.22	lower
427	23	12.1	D	1.3	E12	Family-50	Domestic2.x.Vosso	Hybrid	1	28.08	25.88	1.41	D2.1	V9	12.43	12.85	lower
470	23	12.7	H	1.12	E12	Family-72	Vosso	Wild	0	22.19	29.63	1.47	V8	V16	13.58	12.24	upper
476	23	12.9	H	1.07	E12	Family-72	Vosso	Wild	0	22.19	29.63	1.47	V8	V16	13.58	12.24	upper
1791	23	12.8	D	1.1	E17	Family-01	Arna	Wild	1	33.6	37.45	1.57	A1	A9	14.71	14.1	upper
2178	23	12.5	D	1.18	E18	Family-17	Figgjo	Wild	1	16.6	17.68	1.25	F3	F13	10.91	10.8	upper
627	24	13	H	1.09	E13	Family-44	Domestic1	Farm	0	42.8	47.9	1.68	D1.7	D1.17	15.77	15.19	lower
2170	24	12.8	D	1.14	E18	Family-34	Domestic1	Farm	1	50.34	53.38	1.73	D1.2	D1.12	16.69	16.22	lower
2174	24	13	H	1.09	E18	Family-58	Domestic2.x.Vosso	Hybrid	0	32.4	33	1.52	D2.5	V13	13.4	13.54	lower
781	24	12.9	D	1.12	E13	Family-67	Vosso	Wild	1	46.78	54.29	1.73	V3	V11	17.13	15.93	upper
1539	24	12.9	D	1.12	E16	Family-72	Vosso	Wild	1	22.19	29.63	1.47	V8	V16	13.58	12.24	upper
1901	24	13	H	1.09	E17	Family-75	Driva	Wild	0	12.61	13.95	1.14	Dr2	Dr7	10.55	10.14	upper
2078	25	13	H	1.14	E18	Family-44	Domestic1	Farm	0	42.8	47.9	1.68	D1.7	D1.17	15.77	15.19	lower
69	25	13	D	1.14	E11	Family-58	Domestic2.x.Vosso	Hybrid	1	32.4	33	1.52	D2.5	V13	13.4	13.54	lower
750	25	13.2	H	1.09	E13	Family-26	Figgjo.x.Domestic1	Hybrid	0	28.02	29.77	1.47	F7	D1.17	13.31	13.09	lower
132	25	12.7	D	1.22	E11	Family-17	Figgjo	Wild	1	16.6	17.68	1.25	F3	F13	10.91	10.8	upper
385	25	13.4	H	1.04	E12	Family-66	Vosso	Wild	0	21.19	25.52	1.41	V2	V10	13.01	12.16	upper
722	25	12.9	D	1.16	E13	Family-72	Vosso	Wild	1	22.19	29.63	1.47	V8	V16	13.58	12.24	upper
1406	25	13.4	H	1.04	E15	Family-03	Arna	Wild	0	41.71	43.19	1.64	A3	A11	14.99	14.86	upper
1854	25	13.4	D	1.04	E17	Family-69	Vosso	Wild	1	27.68	37.43	1.57	V5	V13	14.72	13.18	upper
2148	25	13.8	H	0.95	E18	Family-76	Driva	Wild	0	10.61	12.63	1.1	Dr2	Dr3	10.21	9.72	upper
1496	26	13.3	H	1.11	E16	Family-49	Domestic2	Farm	0	57.58	58.78	1.77	D2.1	D2.9	17.24	17.07	upper
533	26	13.5	H	1.06	E12	Family-58	Domestic2.x.Vosso	Hybrid	0	32.4	33	1.52	D2.5	V13	13.4	13.54	upper
1542	26	13.5	H	1.06	E16	Family-58	Domestic2.x.Vosso	Hybrid	0	32.4	33	1.52	D2.5	V13	13.4	13.54	upper
1782	26	13.2	H	1.13	E17	Family-14	Figgjo.x.Domestic1	Hybrid	0	36.28	38.06	1.58	F1	D1.11	14.45	14.27	upper
2069	26	13	D	1.18	E18	Family-18	Figgjo.x.Domestic1	Hybrid	1	47.13	44.56	1.65	F3	D1.13	15.6	15.97	upper
14	26	13.5	H	1.06	E11	Family-68	Vosso	Wild	0	20.58	31.52	1.5	V4	V12	13.67	11.48	upper
612	26	13.2	H	1.13	E13	Family-13	Figgjo	Wild	0	12.36	12.93	1.11	F1	F11	10.21	10.09	upper
1313	26	13.4	H	1.08	E15	Family-13	Figgjo	Wild	0	12.36	12.93	1.11	F1	F11	10.21	10.09	upper
1484	26	13.4	H	1.08	E16	Family-73	Driva	Wild	0	24.15	34.13	1.53	Dr1	Dr3	14.29	12.53	upper
2020	26	13.4	H	1.08	E18	Family-25	Figgjo	Wild	0	14.94	20.12	1.3	F7	F17	11.62	10.63	upper
1328	27	13.6	H	1.07	E15	Family-44	Domestic1	Farm	0	42.8	47.9	1.68	D1.7	D1.17	15.77	15.19	upper
1088	27	13.2	H	1.17	E14	Family-14	Figgjo.x.Domestic1	Hybrid	0	36.28	38.06	1.58	F1	D1.11	14.45	14.27	upper
1372	27	13.2	H	1.17	E15	Family-64	Domestic2.x.Vosso	Hybrid	0	43.13	41.38	1.62	D2.8	V16	15.09	15.44	upper
1393	27	13.8	H	1.03	E15	Family-64	Domestic2.x.Vosso	Hybrid	0	43.13	41.38	1.62	D2.8	V16	15.09	15.44	upper
1177	27	13.1	D	1.2	E15	Family-06	Arna	Wild	1	31.35	38.16	1.58	A6	A14	14.66	13.63	upper
1374	27	13.8	H	1.03	E15	Family-75	Driva	Wild	0	12.61	13.95	1.14	Dr2	Dr7	10.55	10.14	upper
1463	27	13.6	H	1.07	E16	Family-05	Arna	Wild	0	15.92	17.63	1.25	A5	A13	11.09	10.76	upper
2025	27	13.6	D	1.07	E18	Family-75	Driva	Wild	1	12.61	13.95	1.14	Dr2	Dr7	10.55	10.14	upper
1758	28	13.4	D	1.16	E17	Family-51	Domestic2	Farm	1	68.84	70.03	1.85	D2.2	D2.10	18.25	17.99	upper
235	28	13.2	D	1.22	E11	Family-52	Domestic2.x.Vosso	Hybrid	1	51.63	53.11	1.73	D2.2	V10	16.65	16.34	upper
1179	28	13.6	H	1.11	E15	Family-26	Figgjo.x.Domestic1	Hybrid	0	28.02	29.77	1.47	F7	D1.17	13.31	13.09	upper
1195	28	13.3	D	1.19	E15	Family-26	Figgjo.x.Domestic1	Hybrid	1	28.02	29.77	1.47	F7	D1.17	13.31	13.09	upper
1280	28	13.2	D	1.22	E15	Family-26	Figgjo.x.Domestic1	Hybrid	1	28.02	29.77	1.47	F7	D1.17	13.31	13.09	upper
1087	28	13.8	H	1.07	E14	Family-01	Arna	Wild	0	33.6	37.45	1.57	A1	A9	14.71	14.1	upper
1565	28	13.7	H	1.09	E16	Family-25	Figgjo	Wild	0	14.94	20.12	1.3	F7	F17	11.62	10.63	upper
2111	28	13.7	D	1.09	E18	Family-02	Arna	Wild	1	41.37	44.67	1.65	A2	A10	15.77	15.19	upper
2156	29	13.5	D	1.18	E18	Family-44	Domestic1	Farm	1	42.8	47.9	1.68	D1.7	D1.17	15.77	15.19	upper
1567	29	14	H	1.06	E16	Family-20	Figgjo.x.Domestic1	Hybrid	0	32.73	32.96	1.52	F4	D1.14	13.96	13.97	upper
2120	29	14	H	1.06	E18	Family-14	Figgjo.x.Domestic1	Hybrid	0	36.28	38.06	1.58	F1	D1.11	14.45	14.27	upper
2028	29	13.9	H	1.08	E18	Family-64	Domestic2.x.Vosso	Hybrid	0	43.13	41.38	1.62	D2.8	V16	15.09	15.44	upper
98	29	13.9	H	1.08	E11	Family-13	Figgjo	Wild	0	12.36	12.93	1.11	F1	F11	10.21	10.09	upper
60	29	13.4	D	1.21	E11	Family-72	Vosso	Wild	1	22.19	29.63	1.47	V8	V16	13.58	12.24	upper
1824	29	13.9	H	1.08	E17	Family-06	Arna	Wild	0	31.35	38.16	1.58	A6	A14	14.66	13.63	upper
2204	29	13.7	D	1.13	E18	Family-17	Figgjo	Wild	1	16.6	17.68	1.25	F3	F13	10.91	10.8	upper
2073	29	14.1	H	1.03	E18	Family-72	Vosso	Wild	0	22.19	29.63	1.47	V8	V16	13.58	12.24	upper
1154	30	13.8	H	1.14	E15	Family-14	Figgjo.x.Domestic1	Hybrid	0	36.28	38.06	1.58	F1	D1.11	14.45	14.27	upper
1158	30	13.8	H	1.14	E15	Family-26	Figgjo.x.Domestic1	Hybrid	0	28.02	29.77	1.47	F7	D1.17	13.31	13.09	upper
1764	30	13.9	D	1.12	E17	Family-52	Domestic2.x.Vosso	Hybrid	1	51.63	53.11	1.73	D2.2	V10	16.65	16.34	upper
1827	30	14.1	H	1.07	E17	Family-64	Domestic2.x.Vosso	Hybrid	0	43.13	41.38	1.62	D2.8	V16	15.09	15.44	upper
61	30	13.9	D	1.12	E11	Family-67	Vosso	Wild	1	46.78	54.29	1.73	V3	V11	17.13	15.93	upper
803	30	14	D	1.09	E13	Family-06	Arna	Wild	1	31.35	38.16	1.58	A6	A14	14.66	13.63	upper
1001	30	13.8	D	1.14	E14	Family-69	Vosso	Wild	1	27.68	37.43	1.57	V5	V13	14.72	13.18	upper
1400	30	14.1	H	1.07	E15	Family-02	Arna	Wild	0	41.37	44.67	1.65	A2	A10	15.77	15.19	upper
1489	30	13.9	H	1.12	E16	Family-15	Figgjo	Wild	0	8.98	8.76	0.94	F2	F12	9.13	9.1	upper
1934	30	14.1	H	1.07	E17	Family-19	Figgjo	Wild	0	13.57	11.43	1.06	F4	F14	9.93	10.39	upper
1873	30	13.8	H	1.14	E17	Family-25	Figgjo	Wild	0	14.94	20.12	1.3	F7	F17	11.62	10.63	upper
57	31	14.1	H	1.11	E11	Family-44	Domestic1	Farm	0	42.8	47.9	1.68	D1.7	D1.17	15.77	15.19	upper
1922	31	14.4	H	1.04	E17	Family-57	Domestic2	Farm	0	59.11	56.38	1.75	D2.5	D2.13	17.15	17.23	upper
1886	31	14.2	H	1.08	E17	Family-20	Figgjo.x.Domestic1	Hybrid	0	32.73	32.96	1.52	F4	D1.14	13.96	13.97	upper
355	32	14.2	H	1.12	E12	Family-16	Figgjo.x.Domestic1	Hybrid	0	23.12	29.88	1.48	F2	D1.12	13.43	12.28	upper
329	32	13.9	D	1.19	E12	Family-18	Figgjo.x.Domestic1	Hybrid	1	47.13	44.56	1.65	F3	D1.13	15.6	15.97	upper
685	32	14.4	H	1.07	E13	Family-16	Figgjo.x.Domestic1	Hybrid	0	23.12	29.88	1.48	F2	D1.12	13.43	12.28	upper
740	32	14.6	H	1.03	E13	Family-20	Figgjo.x.Domestic1	Hybrid	0	32.73	32.96	1.52	F4	D1.14	13.96	13.97	upper
613	32	14.4	H	1.07	E13	Family-50	Domestic2.x.Vosso	Hybrid	0	28.08	25.88	1.41	D2.1	V9	12.43	12.85	upper
973	32	13.9	H	1.19	E14	Family-26	Figgjo.x.Domestic1	Hybrid	0	28.02	29.77	1.47	F7	D1.17	13.31	13.09	upper
1315	32	14	D	1.17	E15	Family-52	Domestic2.x.Vosso	Hybrid	1	51.63	53.11	1.73	D2.2	V10	16.65	16.34	upper
1549	32	14.3	H	1.09	E16	Family-14	Figgjo.x.Domestic1	Hybrid	0	36.28	38.06	1.58	F1	D1.11	14.45	14.27	upper
1206	32	14.1	D	1.14	E15	Family-06	Arna	Wild	1	31.35	38.16	1.58	A6	A14	14.66	13.63	upper
1161	32	14.4	H	1.07	E15	Family-19	Figgjo	Wild	0	13.57	11.43	1.06	F4	F14	9.93	10.39	upper
1857	32	14.2	H	1.12	E17	Family-05	Arna	Wild	0	15.92	17.63	1.25	A5	A13	11.09	10.76	upper
2090	32	14.5	H	1.05	E18	Family-02	Arna	Wild	0	41.37	44.67	1.65	A2	A10	15.77	15.19	upper
1487	33	14.2	H	1.15	E16	Family-40	Domestic1	Farm	0	74.23	77.3	1.89	D1.5	D1.15	18.37	17.97	upper
1784	33	13.9	D	1.23	E17	Family-18	Figgjo.x.Domestic1	Hybrid	1	47.13	44.56	1.65	F3	D1.13	15.6	15.97	upper
179	33	14	H	1.2	E11	Family-25	Figgjo	Wild	0	14.94	20.12	1.3	F7	F17	11.62	10.63	upper
253	33	14.4	H	1.11	E11	Family-73	Driva	Wild	0	24.15	34.13	1.53	Dr1	Dr3	14.29	12.53	upper
604	33	14.4	H	1.11	E13	Family-02	Arna	Wild	0	41.37	44.67	1.65	A2	A10	15.77	15.19	upper
753	33	14.8	H	1.02	E13	Family-73	Driva	Wild	0	24.15	34.13	1.53	Dr1	Dr3	14.29	12.53	upper
2027	33	14.9	H	1	E18	Family-75	Driva	Wild	0	12.61	13.95	1.14	Dr2	Dr7	10.55	10.14	upper
1639	34	14.9	H	1.03	E16	Family-44	Domestic1	Farm	0	42.8	47.9	1.68	D1.7	D1.17	15.77	15.19	upper
137	34	14.6	H	1.09	E11	Family-64	Domestic2.x.Vosso	Hybrid	0	43.13	41.38	1.62	D2.8	V16	15.09	15.44	upper
619	34	14.6	H	1.09	E13	Family-14	Figgjo.x.Domestic1	Hybrid	0	36.28	38.06	1.58	F1	D1.11	14.45	14.27	upper
590	34	14.6	H	1.09	E13	Family-20	Figgjo.x.Domestic1	Hybrid	0	32.73	32.96	1.52	F4	D1.14	13.96	13.97	upper
1168	34	14.3	H	1.16	E15	Family-02	Arna	Wild	0	41.37	44.67	1.65	A2	A10	15.77	15.19	upper
1760	34	14.9	H	1.03	E17	Family-01	Arna	Wild	0	33.6	37.45	1.57	A1	A9	14.71	14.1	upper
2199	34	14.5	H	1.12	E18	Family-06	Arna	Wild	0	31.35	38.16	1.58	A6	A14	14.66	13.63	upper
8	35	14.5	H	1.15	E11	Family-50	Domestic2.x.Vosso	Hybrid	0	28.08	25.88	1.41	D2.1	V9	12.43	12.85	upper
203	35	14.2	D	1.22	E11	Family-58	Domestic2.x.Vosso	Hybrid	1	32.4	33	1.52	D2.5	V13	13.4	13.54	upper
744	35	14.4	H	1.17	E13	Family-64	Domestic2.x.Vosso	Hybrid	0	43.13	41.38	1.62	D2.8	V16	15.09	15.44	upper
1279	35	14.9	H	1.06	E15	Family-20	Figgjo.x.Domestic1	Hybrid	0	32.73	32.96	1.52	F4	D1.14	13.96	13.97	upper
1645	35	14.5	H	1.15	E16	Family-14	Figgjo.x.Domestic1	Hybrid	0	36.28	38.06	1.58	F1	D1.11	14.45	14.27	upper
2098	35	14.6	H	1.12	E18	Family-17	Figgjo	Wild	0	16.6	17.68	1.25	F3	F13	10.91	10.8	upper
2109	35	14.9	H	1.06	E18	Family-72	Vosso	Wild	0	22.19	29.63	1.47	V8	V16	13.58	12.24	upper
1229	36	14.8	H	1.11	E15	Family-53	Domestic2	Farm	0	57.5	53.19	1.73	D2.3	D2.11	16.29	16.87	upper
1552	36	15	D	1.07	E16	Family-44	Domestic1	Farm	1	42.8	47.9	1.68	D1.7	D1.17	15.77	15.19	upper
816	36	14.9	H	1.09	E13	Family-20	Figgjo.x.Domestic1	Hybrid	0	32.73	32.96	1.52	F4	D1.14	13.96	13.97	upper
897	36	14.8	H	1.11	E14	Family-18	Figgjo.x.Domestic1	Hybrid	0	47.13	44.56	1.65	F3	D1.13	15.6	15.97	upper
1517	36	14.4	H	1.21	E16	Family-64	Domestic2.x.Vosso	Hybrid	0	43.13	41.38	1.62	D2.8	V16	15.09	15.44	upper
243	36	14.9	H	1.09	E11	Family-19	Figgjo	Wild	0	13.57	11.43	1.06	F4	F14	9.93	10.39	upper
56	36	14.6	D	1.16	E11	Family-69	Vosso	Wild	1	27.68	37.43	1.57	V5	V13	14.72	13.18	upper
445	36	14.3	D	1.23	E12	Family-01	Arna	Wild	1	33.6	37.45	1.57	A1	A9	14.71	14.1	upper
361	37	14.7	D	1.16	E12	Family-44	Domestic1	Farm	1	42.8	47.9	1.68	D1.7	D1.17	15.77	15.19	upper
943	37	15.3	H	1.03	E14	Family-34	Domestic1	Farm	0	50.34	53.38	1.73	D1.2	D1.12	16.69	16.22	upper
1889	37	14.9	D	1.12	E17	Family-51	Domestic2	Farm	1	68.84	70.03	1.85	D2.2	D2.10	18.25	17.99	upper
339	37	15.1	H	1.07	E12	Family-20	Figgjo.x.Domestic1	Hybrid	0	32.73	32.96	1.52	F4	D1.14	13.96	13.97	upper
898	37	14.7	D	1.16	E14	Family-18	Figgjo.x.Domestic1	Hybrid	1	47.13	44.56	1.65	F3	D1.13	15.6	15.97	upper
1622	37	15.1	H	1.07	E16	Family-64	Domestic2.x.Vosso	Hybrid	0	43.13	41.38	1.62	D2.8	V16	15.09	15.44	upper
222	37	14.7	H	1.16	E11	Family-06	Arna	Wild	0	31.35	38.16	1.58	A6	A14	14.66	10.09	upper
1903	38	15	H	1.13	E17	Family-40	Domestic1	Farm	0	74.23	77.3	1.89	D1.5	D1.15	18.37	17.97	upper
2176	38	15.5	H	1.02	E18	Family-44	Domestic1	Farm	0	42.8	47.9	1.68	D1.7	D1.17	15.77	15.19	upper
357	38	14.6	D	1.22	E12	Family-52	Domestic2.x.Vosso	Hybrid	1	51.63	53.11	1.73	D2.2	V10	16.65	16.34	upper
646	38	14.9	H	1.15	E13	Family-18	Figgjo.x.Domestic1	Hybrid	0	47.13	44.56	1.65	F3	D1.13	15.6	15.97	upper
821	38	14.9	H	1.15	E13	Family-17	Figgjo	Wild	0	16.6	17.68	1.25	F3	F13	10.91	10.8	upper
455	39	15.2	H	1.11	E12	Family-44	Domestic1	Farm	0	42.8	47.9	1.68	D1.7	D1.17	15.77	15.19	upper
1469	39	15.4	H	1.07	E16	Family-44	Domestic1	Farm	0	42.8	47.9	1.68	D1.7	D1.17	15.77	15.19	upper
819	39	15.2	H	1.11	E13	Family-26	Figgjo.x.Domestic1	Hybrid	0	28.02	29.77	1.47	F7	D1.17	13.31	13.09	upper
1861	39	15.4	H	1.07	E17	Family-18	Figgjo.x.Domestic1	Hybrid	0	47.13	44.56	1.65	F3	D1.13	15.6	15.97	upper
667	39	15.1	H	1.13	E13	Family-15	Figgjo	Wild	0	8.98	8.76	0.94	F2	F12	9.13	9.1	upper
1207	39	15	H	1.16	E15	Family-17	Figgjo	Wild	0	16.6	17.68	1.25	F3	F13	10.91	10.8	upper
1292	39	15.4	H	1.07	E15	Family-72	Vosso	Wild	0	22.19	29.63	1.47	V8	V16	13.58	12.24	upper
1817	40	15.3	H	1.12	E17	Family-44	Domestic1	Farm	0	42.8	47.9	1.68	D1.7	D1.17	15.77	15.19	upper
311	40	15.5	H	1.07	E12	Family-54	Domestic2.x.Vosso	Hybrid	0	68.58	72.7	1.86	D2.3	V11	18.48	18.06	upper
1739	40	15.5	H	1.07	E17	Family-64	Domestic2.x.Vosso	Hybrid	0	43.13	41.38	1.62	D2.8	V16	15.09	15.44	upper
1753	40	15.2	H	1.14	E17	Family-64	Domestic2.x.Vosso	Hybrid	0	43.13	41.38	1.62	D2.8	V16	15.09	15.44	upper
1284	40	15.6	H	1.05	E15	Family-73	Driva	Wild	0	24.15	34.13	1.53	Dr1	Dr3	14.29	12.53	upper
1290	41	15.7	H	1.06	E15	Family-34	Domestic1	Farm	0	50.34	53.38	1.73	D1.2	D1.12	16.69	16.22	upper
1176	41	15.5	H	1.1	E15	Family-44	Domestic1	Farm	0	42.8	47.9	1.68	D1.7	D1.17	15.77	15.19	upper
1842	41	15.3	H	1.14	E17	Family-64	Domestic2.x.Vosso	Hybrid	0	43.13	41.38	1.62	D2.8	V16	15.09	15.44	upper
2187	41	15.3	H	1.14	E18	Family-14	Figgjo.x.Domestic1	Hybrid	0	36.28	38.06	1.58	F1	D1.11	14.45	14.27	upper
809	41	15.7	H	1.06	E13	Family-01	Arna	Wild	0	33.6	37.45	1.57	A1	A9	14.71	14.1	upper
1255	41	15.3	H	1.14	E15	Family-13	Figgjo	Wild	0	12.36	12.93	1.11	F1	F11	10.21	10.09	upper
1629	41	15.6	H	1.08	E16	Family-67	Vosso	Wild	0	46.78	54.29	1.73	V3	V11	17.13	15.93	upper
400	42	15.2	H	1.2	E12	Family-48	Domestic1	Farm	0	90.6	93.19	1.97	D1.9	D1.19	20.24	20.04	upper
747	42	15.7	H	1.09	E13	Family-34	Domestic1	Farm	0	50.34	53.38	1.73	D1.2	D1.12	16.69	16.22	upper
199	42	15.4	H	1.15	E11	Family-26	Figgjo.x.Domestic1	Hybrid	0	28.02	29.77	1.47	F7	D1.17	13.31	13.09	upper
945	42	15.8	H	1.06	E14	Family-64	Domestic2.x.Vosso	Hybrid	0	43.13	41.38	1.62	D2.8	V16	15.09	15.44	upper
1574	42	15.5	H	1.13	E16	Family-64	Domestic2.x.Vosso	Hybrid	0	43.13	41.38	1.62	D2.8	V16	15.09	15.44	upper
1855	42	15.9	H	1.04	E17	Family-18	Figgjo.x.Domestic1	Hybrid	0	47.13	44.56	1.65	F3	D1.13	15.6	15.97	upper
701	43	15.8	H	1.09	E13	Family-49	Domestic2	Farm	0	57.58	58.78	1.77	D2.1	D2.9	17.24	17.07	upper
1370	43	15.8	H	1.09	E15	Family-49	Domestic2	Farm	0	57.58	58.78	1.77	D2.1	D2.9	17.24	17.07	upper
351	43	15.9	H	1.07	E12	Family-58	Domestic2.x.Vosso	Hybrid	0	32.4	33	1.52	D2.5	V13	13.4	13.54	upper
1224	43	15.9	H	1.07	E15	Family-58	Domestic2.x.Vosso	Hybrid	0	32.4	33	1.52	D2.5	V13	13.4	13.54	upper
1527	43	15.3	D	1.2	E16	Family-18	Figgjo.x.Domestic1	Hybrid	1	47.13	44.56	1.65	F3	D1.13	15.6	15.97	upper
1729	43	15.9	H	1.07	E17	Family-20	Figgjo.x.Domestic1	Hybrid	0	32.73	32.96	1.52	F4	D1.14	13.96	13.97	upper
805	43	15.5	H	1.15	E13	Family-03	Arna	Wild	0	41.71	43.19	1.64	A3	A11	14.99	14.86	upper
961	43	16.5	H	0.96	E14	Family-01	Arna	Wild	0	33.6	37.45	1.57	A1	A9	14.71	14.1	upper
1270	43	15.6	D	1.13	E15	Family-67	Vosso	Wild	1	46.78	54.29	1.73	V3	V11	17.13	15.93	upper
1859	43	15.5	D	1.15	E17	Family-67	Vosso	Wild	1	46.78	54.29	1.73	V3	V11	17.13	15.93	upper
150	44	15.8	H	1.12	E11	Family-34	Domestic1	Farm	0	50.34	53.38	1.73	D1.2	D1.12	16.69	16.22	upper
1605	44	19.4	H	0.6	E16	Family-63	Domestic2	Farm	0	82.68	82.36	1.92	D2.8	D2.16	19.2	19.26	upper
344	44	15.7	H	1.14	E12	Family-14	Figgjo.x.Domestic1	Hybrid	0	36.28	38.06	1.58	F1	D1.11	14.45	14.27	upper
643	44	16	H	1.07	E13	Family-14	Figgjo.x.Domestic1	Hybrid	0	36.28	38.06	1.58	F1	D1.11	14.45	14.27	upper
1167	44	15.9	H	1.09	E15	Family-64	Domestic2.x.Vosso	Hybrid	0	43.13	41.38	1.62	D2.8	V16	15.09	15.44	upper
1742	44	16.1	H	1.05	E17	Family-64	Domestic2.x.Vosso	Hybrid	0	43.13	41.38	1.62	D2.8	V16	15.09	15.44	upper
337	44	16	H	1.07	E12	Family-02	Arna	Wild	0	41.37	44.67	1.65	A2	A10	15.77	15.19	upper
1577	44	15.8	H	1.12	E16	Family-01	Arna	Wild	0	33.6	37.45	1.57	A1	A9	14.71	14.1	upper
1798	44	15.9	H	1.09	E17	Family-01	Arna	Wild	0	33.6	37.45	1.57	A1	A9	14.71	14.1	upper
1285	45	15.9	H	1.12	E15	Family-48	Domestic1	Farm	0	90.6	93.19	1.97	D1.9	D1.19	20.24	20.04	upper
1283	45	15.5	H	1.21	E15	Family-49	Domestic2	Farm	0	57.58	58.78	1.77	D2.1	D2.9	17.24	17.07	upper
302	45	16.2	H	1.06	E12	Family-58	Domestic2.x.Vosso	Hybrid	0	32.4	33	1.52	D2.5	V13	13.4	13.54	upper
1171	45	15.6	H	1.19	E15	Family-50	Domestic2.x.Vosso	Hybrid	0	28.08	25.88	1.41	D2.1	V9	12.43	12.85	upper
1956	45	16.2	H	1.06	E17	Family-64	Domestic2.x.Vosso	Hybrid	0	43.13	41.38	1.62	D2.8	V16	15.09	15.44	upper
2193	45	15.6	H	1.19	E18	Family-18	Figgjo.x.Domestic1	Hybrid	0	47.13	44.56	1.65	F3	D1.13	15.6	15.97	upper
2209	45	16.3	H	1.04	E18	Family-54	Domestic2.x.Vosso	Hybrid	0	68.58	72.7	1.86	D2.3	V11	18.48	18.06	upper
367	45	15.7	H	1.16	E12	Family-01	Arna	Wild	0	33.6	37.45	1.57	A1	A9	14.71	14.1	upper
365	45	16.8	H	0.95	E12	Family-03	Arna	Wild	0	41.71	43.19	1.64	A3	A11	14.99	14.86	upper
1306	45	16.1	H	1.08	E15	Family-02	Arna	Wild	0	41.37	44.67	1.65	A2	A10	15.77	15.19	upper
1155	45	15.9	H	1.12	E15	Family-03	Arna	Wild	0	41.71	43.19	1.64	A3	A11	14.99	14.86	upper
216	46	15.7	D	1.19	E11	Family-40	Domestic1	Farm	1	74.23	77.3	1.89	D1.5	D1.15	18.37	17.97	upper
1454	46	16	H	1.12	E16	Family-57	Domestic2	Farm	0	59.11	56.38	1.75	D2.5	D2.13	17.15	17.23	upper
211	46	16.3	H	1.06	E11	Family-58	Domestic2.x.Vosso	Hybrid	0	32.4	33	1.52	D2.5	V13	13.4	13.54	upper
737	46	15.7	H	1.19	E13	Family-64	Domestic2.x.Vosso	Hybrid	0	43.13	41.38	1.62	D2.8	V16	15.09	15.44	upper
2023	46	16.3	H	1.06	E18	Family-50	Domestic2.x.Vosso	Hybrid	0	28.08	25.88	1.41	D2.1	V9	12.43	12.85	upper
802	46	16	H	1.12	E13	Family-02	Arna	Wild	0	41.37	44.67	1.65	A2	A10	15.77	15.19	upper
460	47	15.8	H	1.19	E12	Family-44	Domestic1	Farm	0	42.8	47.9	1.68	D1.7	D1.17	15.77	15.19	upper
647	47	16.2	H	1.11	E13	Family-34	Domestic1	Farm	0	50.34	53.38	1.73	D1.2	D1.12	16.69	16.22	upper
1359	47	16.2	H	1.11	E15	Family-44	Domestic1	Farm	0	42.8	47.9	1.68	D1.7	D1.17	15.77	15.19	upper
1187	47	16.3	H	1.09	E15	Family-49	Domestic2	Farm	0	57.58	58.78	1.77	D2.1	D2.9	17.24	17.07	upper
1752	47	16.2	H	1.11	E17	Family-40	Domestic1	Farm	0	74.23	77.3	1.89	D1.5	D1.15	18.37	17.97	upper
2051	47	16.1	H	1.13	E18	Family-34	Domestic1	Farm	0	50.34	53.38	1.73	D1.2	D1.12	16.69	16.22	upper
7	47	16.2	H	1.11	E11	Family-64	Domestic2.x.Vosso	Hybrid	0	43.13	41.38	1.62	D2.8	V16	15.09	15.44	upper
1456	47	16.2	H	1.11	E16	Family-20	Figgjo.x.Domestic1	Hybrid	0	32.73	32.96	1.52	F4	D1.14	13.96	13.97	upper
458	47	16	D	1.15	E12	Family-69	Vosso	Wild	1	27.68	37.43	1.57	V5	V13	14.72	13.18	upper
1020	48	16.4	H	1.09	E14	Family-57	Domestic2	Farm	0	59.11	56.38	1.75	D2.5	D2.13	17.15	17.23	upper
1918	48	16.8	H	1.01	E17	Family-53	Domestic2	Farm	0	57.5	53.19	1.73	D2.3	D2.11	16.29	16.87	upper
335	48	16.2	H	1.13	E12	Family-18	Figgjo.x.Domestic1	Hybrid	0	47.13	44.56	1.65	F3	D1.13	15.6	15.97	upper
732	48	16.3	H	1.11	E13	Family-20	Figgjo.x.Domestic1	Hybrid	0	32.73	32.96	1.52	F4	D1.14	13.96	13.97	upper
751	48	16.6	H	1.05	E13	Family-58	Domestic2.x.Vosso	Hybrid	0	32.4	33	1.52	D2.5	V13	13.4	13.54	upper
676	48	16.2	H	1.13	E13	Family-64	Domestic2.x.Vosso	Hybrid	0	43.13	41.38	1.62	D2.8	V16	15.09	15.44	upper
941	48	16.4	H	1.09	E14	Family-50	Domestic2.x.Vosso	Hybrid	0	28.08	25.88	1.41	D2.1	V9	12.43	12.85	upper
1153	48	16.1	H	1.15	E15	Family-52	Domestic2.x.Vosso	Hybrid	0	51.63	53.11	1.73	D2.2	V10	16.65	16.34	upper
1457	48	16.5	H	1.07	E16	Family-18	Figgjo.x.Domestic1	Hybrid	0	47.13	44.56	1.65	F3	D1.13	15.6	15.97	upper
1533	48	15.9	D	1.19	E16	Family-18	Figgjo.x.Domestic1	Hybrid	1	47.13	44.56	1.65	F3	D1.13	15.6	15.97	upper
1505	48	16.2	H	1.13	E16	Family-52	Domestic2.x.Vosso	Hybrid	0	51.63	53.11	1.73	D2.2	V10	16.65	16.34	upper
1670	48	16.3	H	1.11	E16	Family-64	Domestic2.x.Vosso	Hybrid	0	43.13	41.38	1.62	D2.8	V16	15.09	15.44	upper
1769	48	16.5	H	1.07	E17	Family-52	Domestic2.x.Vosso	Hybrid	0	51.63	53.11	1.73	D2.2	V10	16.65	16.34	upper
1066	48	16.3	H	1.11	E14	Family-19	Figgjo	Wild	0	13.57	11.43	1.06	F4	F14	9.93	10.39	upper
1215	48	16.4	H	1.09	E15	Family-06	Arna	Wild	0	31.35	38.16	1.58	A6	A14	14.66	13.63	upper
1600	48	16.3	H	1.11	E16	Family-02	Arna	Wild	0	41.37	44.67	1.65	A2	A10	15.77	15.19	upper
1793	48	16.3	H	1.11	E17	Family-02	Arna	Wild	0	41.37	44.67	1.65	A2	A10	15.77	15.19	upper
164	49	16.4	H	1.11	E11	Family-44	Domestic1	Farm	0	42.8	47.9	1.68	D1.7	D1.17	15.77	15.19	upper
1464	49	16.4	H	1.11	E16	Family-49	Domestic2	Farm	0	57.58	58.78	1.77	D2.1	D2.9	17.24	17.07	upper
266	49	16.4	H	1.11	E11	Family-50	Domestic2.x.Vosso	Hybrid	0	28.08	25.88	1.41	D2.1	V9	12.43	12.85	upper
1655	49	16.5	H	1.09	E16	Family-18	Figgjo.x.Domestic1	Hybrid	0	47.13	44.56	1.65	F3	D1.13	15.6	15.97	upper
2253	49	16.8	H	1.03	E18	Family-18	Figgjo.x.Domestic1	Hybrid	0	47.13	44.56	1.65	F3	D1.13	15.6	15.97	upper
2208	49	16.4	H	1.11	E18	Family-50	Domestic2.x.Vosso	Hybrid	0	28.08	25.88	1.41	D2.1	V9	12.43	12.85	upper
317	49	16.2	H	1.15	E12	Family-02	Arna	Wild	0	41.37	44.67	1.65	A2	A10	15.77	15.19	upper
966	49	16.5	H	1.09	E14	Family-03	Arna	Wild	0	41.71	43.19	1.64	A3	A11	14.99	14.86	upper
931	49	16.1	H	1.17	E14	Family-17	Figgjo	Wild	0	16.6	17.68	1.25	F3	F13	10.91	10.8	upper
1388	49	16.6	H	1.07	E15	Family-66	Vosso	Wild	0	21.19	25.52	1.41	V2	V10	13.01	12.16	upper
1452	49	16.3	H	1.13	E16	Family-01	Arna	Wild	0	33.6	37.45	1.57	A1	A9	14.71	14.1	upper
593	50	16.1	H	1.2	E13	Family-51	Domestic2	Farm	0	68.84	70.03	1.85	D2.2	D2.10	18.25	17.99	upper
1178	50	16.3	H	1.15	E15	Family-44	Domestic1	Farm	0	42.8	47.9	1.68	D1.7	D1.17	15.77	15.19	upper
304	50	16.6	H	1.09	E12	Family-64	Domestic2.x.Vosso	Hybrid	0	43.13	41.38	1.62	D2.8	V16	15.09	15.44	upper
387	50	16.3	H	1.15	E12	Family-64	Domestic2.x.Vosso	Hybrid	0	43.13	41.38	1.62	D2.8	V16	15.09	15.44	upper
625	50	16.4	H	1.13	E13	Family-18	Figgjo.x.Domestic1	Hybrid	0	47.13	44.56	1.65	F3	D1.13	15.6	15.97	upper
911	50	16.5	H	1.11	E14	Family-20	Figgjo.x.Domestic1	Hybrid	0	32.73	32.96	1.52	F4	D1.14	13.96	13.97	upper
968	50	16.4	H	1.13	E14	Family-20	Figgjo.x.Domestic1	Hybrid	0	32.73	32.96	1.52	F4	D1.14	13.96	13.97	upper
1218	50	16.3	H	1.15	E15	Family-26	Figgjo.x.Domestic1	Hybrid	0	28.02	29.77	1.47	F7	D1.17	13.31	13.09	upper
1821	50	16.2	H	1.18	E17	Family-14	Figgjo.x.Domestic1	Hybrid	0	36.28	38.06	1.58	F1	D1.11	14.45	14.27	upper
1837	50	16.1	H	1.2	E17	Family-14	Figgjo.x.Domestic1	Hybrid	0	36.28	38.06	1.58	F1	D1.11	14.45	14.27	upper
133	50	16.3	H	1.15	E11	Family-02	Arna	Wild	0	41.37	44.67	1.65	A2	A10	15.77	15.19	upper
228	50	16.4	H	1.13	E11	Family-06	Arna	Wild	0	31.35	38.16	1.58	A6	A14	14.66	13.63	upper
631	50	16.2	H	1.18	E13	Family-02	Arna	Wild	0	41.37	44.67	1.65	A2	A10	15.77	15.19	upper
728	51	16	D	1.25	E13	Family-40	Domestic1	Farm	1	74.23	77.3	1.89	D1.5	D1.15	18.37	17.97	upper
1321	51	16.6	H	1.11	E15	Family-34	Domestic1	Farm	0	50.34	53.38	1.73	D1.2	D1.12	16.69	16.22	upper
2244	51	16.4	H	1.16	E18	Family-57	Domestic2	Farm	0	59.11	56.38	1.75	D2.5	D2.13	17.15	17.23	upper
70	51	16.6	H	1.11	E11	Family-18	Figgjo.x.Domestic1	Hybrid	0	47.13	44.56	1.65	F3	D1.13	15.6	15.97	upper
206	51	16.6	D	1.11	E11	Family-18	Figgjo.x.Domestic1	Hybrid	1	47.13	44.56	1.65	F3	D1.13	15.6	15.97	upper
353	51	16.2	H	1.2	E12	Family-18	Figgjo.x.Domestic1	Hybrid	0	47.13	44.56	1.65	F3	D1.13	15.6	15.97	upper
629	51	15.8	H	1.29	E13	Family-52	Domestic2.x.Vosso	Hybrid	0	51.63	53.11	1.73	D2.2	V10	16.65	16.34	upper
1110	51	16.8	H	1.08	E14	Family-50	Domestic2.x.Vosso	Hybrid	0	28.08	25.88	1.41	D2.1	V9	12.43	12.85	upper
1277	51	16.7	H	1.1	E15	Family-18	Figgjo.x.Domestic1	Hybrid	0	47.13	44.56	1.65	F3	D1.13	15.6	15.97	upper
1776	51	16.7	H	1.1	E17	Family-18	Figgjo.x.Domestic1	Hybrid	0	47.13	44.56	1.65	F3	D1.13	15.6	15.97	upper
123	51	16.2	D	1.2	E11	Family-69	Vosso	Wild	1	27.68	37.43	1.57	V5	V13	14.72	13.18	upper
486	51	17.7	H	0.92	E12	Family-78	Driva	Wild	0	11.04	12	1.08	Dr5	Dr7	10.28	9.98	upper
606	51	16.3	H	1.18	E13	Family-03	Arna	Wild	0	41.71	43.19	1.64	A3	A11	14.99	14.86	upper
959	51	16.5	H	1.14	E14	Family-01	Arna	Wild	0	33.6	37.45	1.57	A1	A9	14.71	14.1	upper
184	52	16.8	H	1.1	E11	Family-53	Domestic2	Farm	0	57.5	53.19	1.73	D2.3	D2.11	16.29	16.87	upper
483	52	16.3	H	1.2	E12	Family-34	Domestic1	Farm	0	50.34	53.38	1.73	D1.2	D1.12	16.69	16.22	upper
1065	52	16.9	H	1.08	E14	Family-51	Domestic2	Farm	0	68.84	70.03	1.85	D2.2	D2.10	18.25	17.99	upper
1299	52	16.8	H	1.1	E15	Family-34	Domestic1	Farm	0	50.34	53.38	1.73	D1.2	D1.12	16.69	16.22	upper
1342	52	16.9	H	1.08	E15	Family-49	Domestic2	Farm	0	57.58	58.78	1.77	D2.1	D2.9	17.24	17.07	upper
176	52	16.9	H	1.08	E11	Family-58	Domestic2.x.Vosso	Hybrid	0	32.4	33	1.52	D2.5	V13	13.4	13.54	upper
398	52	16.2	H	1.22	E12	Family-50	Domestic2.x.Vosso	Hybrid	0	28.08	25.88	1.41	D2.1	V9	12.43	12.85	upper
1222	52	16.7	H	1.12	E15	Family-52	Domestic2.x.Vosso	Hybrid	0	51.63	53.11	1.73	D2.2	V10	16.65	16.34	upper
1968	52	16.8	H	1.1	E17	Family-64	Domestic2.x.Vosso	Hybrid	0	43.13	41.38	1.62	D2.8	V16	15.09	15.44	upper
386	52	16.3	H	1.2	E12	Family-02	Arna	Wild	0	41.37	44.67	1.65	A2	A10	15.77	15.19	upper
1654	52	17	H	1.06	E16	Family-03	Arna	Wild	0	41.71	43.19	1.64	A3	A11	14.99	14.86	upper
134	53	16.5	H	1.18	E11	Family-44	Domestic1	Farm	0	42.8	47.9	1.68	D1.7	D1.17	15.77	15.19	upper
463	53	16.4	H	1.2	E12	Family-53	Domestic2	Farm	0	57.5	53.19	1.73	D2.3	D2.11	16.29	16.87	upper
1192	53	16.5	H	1.18	E15	Family-40	Domestic1	Farm	0	74.23	77.3	1.89	D1.5	D1.15	18.37	17.97	upper
342	53	16.8	H	1.12	E12	Family-16	Figgjo.x.Domestic1	Hybrid	0	23.12	29.88	1.48	F2	D1.12	13.43	12.28	upper
1740	53	17.1	H	1.06	E17	Family-18	Figgjo.x.Domestic1	Hybrid	0	47.13	44.56	1.65	F3	D1.13	15.6	15.97	upper
3	53	16.7	H	1.14	E11	Family-01	Arna	Wild	0	33.6	37.45	1.57	A1	A9	14.71	14.1	upper
191	53	16.4	H	1.2	E11	Family-02	Arna	Wild	0	41.37	44.67	1.65	A2	A10	15.77	15.19	upper
1019	53	17	H	1.08	E14	Family-67	Vosso	Wild	0	46.78	54.29	1.73	V3	V11	17.13	15.93	upper
79	54	17.2	H	1.06	E11	Family-36	Domestic1	Farm	0	75.63	75.75	1.88	D1.3	D1.13	19	18.98	upper
652	54	17	H	1.1	E13	Family-53	Domestic2	Farm	0	57.5	53.19	1.73	D2.3	D2.11	16.29	16.87	upper
1624	54	17.3	H	1.04	E16	Family-44	Domestic1	Farm	0	42.8	47.9	1.68	D1.7	D1.17	15.77	15.19	upper
1885	54	17.1	H	1.08	E17	Family-53	Domestic2	Farm	0	57.5	53.19	1.73	D2.3	D2.11	16.29	16.87	upper
1823	54	16.4	H	1.22	E17	Family-57	Domestic2	Farm	0	59.11	56.38	1.75	D2.5	D2.13	17.15	17.23	upper
167	54	16.4	H	1.22	E11	Family-52	Domestic2.x.Vosso	Hybrid	0	51.63	53.11	1.73	D2.2	V10	16.65	16.34	upper
1915	54	17.9	H	0.94	E17	Family-58	Domestic2.x.Vosso	Hybrid	0	32.4	33	1.52	D2.5	V13	13.4	13.54	upper
1804	54	16.8	H	1.14	E17	Family-64	Domestic2.x.Vosso	Hybrid	0	43.13	41.38	1.62	D2.8	V16	15.09	15.44	upper
2227	54	16.9	H	1.12	E18	Family-50	Domestic2.x.Vosso	Hybrid	0	28.08	25.88	1.41	D2.1	V9	12.43	12.85	upper
976	54	16.8	H	1.14	E14	Family-05	Arna	Wild	0	15.92	17.63	1.25	A5	A13	11.09	10.76	upper
1378	54	17	H	1.1	E15	Family-03	Arna	Wild	0	41.71	43.19	1.64	A3	A11	14.99	14.86	upper
250	55	17	H	1.12	E11	Family-34	Domestic1	Farm	0	50.34	53.38	1.73	D1.2	D1.12	16.69	16.22	upper
633	55	17.7	H	0.99	E13	Family-44	Domestic1	Farm	0	42.8	47.9	1.68	D1.7	D1.17	15.77	15.19	upper
1021	55	17.1	H	1.1	E14	Family-49	Domestic2	Farm	0	57.58	58.78	1.77	D2.1	D2.9	17.24	17.07	upper
1851	55	17.1	H	1.1	E17	Family-40	Domestic1	Farm	0	74.23	77.3	1.89	D1.5	D1.15	18.37	17.97	upper
939	55	16.8	H	1.16	E14	Family-26	Figgjo.x.Domestic1	Hybrid	0	28.02	29.77	1.47	F7	D1.17	13.31	13.09	upper
1682	55	16.9	H	1.14	E16	Family-02	Arna	Wild	0	41.37	44.67	1.65	A2	A10	15.77	15.19	upper
1820	55	16.9	H	1.14	E17	Family-03	Arna	Wild	0	41.71	43.19	1.64	A3	A11	14.99	14.86	upper
392	56	16.5	H	1.25	E12	Family-49	Domestic2	Farm	0	57.58	58.78	1.77	D2.1	D2.9	17.24	17.07	upper
877	56	16.9	H	1.16	E14	Family-51	Domestic2	Farm	0	68.84	70.03	1.85	D2.2	D2.10	18.25	17.99	upper
201	56	16.8	H	1.18	E11	Family-14	Figgjo.x.Domestic1	Hybrid	0	36.28	38.06	1.58	F1	D1.11	14.45	14.27	upper
506	56	17	H	1.14	E12	Family-54	Domestic2.x.Vosso	Hybrid	0	68.58	72.7	1.86	D2.3	V11	18.48	18.06	upper
1074	56	17	H	1.14	E14	Family-64	Domestic2.x.Vosso	Hybrid	0	43.13	41.38	1.62	D2.8	V16	15.09	15.44	upper
1809	56	17	H	1.14	E17	Family-52	Domestic2.x.Vosso	Hybrid	0	51.63	53.11	1.73	D2.2	V10	16.65	16.34	upper
2250	56	17.4	H	1.06	E18	Family-18	Figgjo.x.Domestic1	Hybrid	0	47.13	44.56	1.65	F3	D1.13	15.6	15.97	upper
1895	56	17.4	H	1.06	E17	Family-02	Arna	Wild	0	41.37	44.67	1.65	A2	A10	15.77	15.19	upper
994	57	17	H	1.16	E14	Family-44	Domestic1	Farm	0	42.8	47.9	1.68	D1.7	D1.17	15.77	15.19	upper
1152	57	17.6	H	1.05	E15	Family-34	Domestic1	Farm	0	50.34	53.38	1.73	D1.2	D1.12	16.69	16.22	upper
1493	57	16.8	H	1.2	E16	Family-34	Domestic1	Farm	0	50.34	53.38	1.73	D1.2	D1.12	16.69	16.22	upper
1523	57	17.2	H	1.12	E16	Family-49	Domestic2	Farm	0	57.58	58.78	1.77	D2.1	D2.9	17.24	17.07	upper
2198	57	17.4	H	1.08	E18	Family-36	Domestic1	Farm	0	75.63	75.75	1.88	D1.3	D1.13	19	18.98	upper
1289	57	17.1	H	1.14	E15	Family-18	Figgjo.x.Domestic1	Hybrid	0	47.13	44.56	1.65	F3	D1.13	15.6	15.97	upper
82	57	17.1	H	1.14	E11	Family-01	Arna	Wild	0	33.6	37.45	1.57	A1	A9	14.71	14.1	upper
1189	57	17.5	H	1.06	E15	Family-67	Vosso	Wild	0	46.78	54.29	1.73	V3	V11	17.13	15.93	upper
878	58	17.3	H	1.12	E14	Family-36	Domestic1	Farm	0	75.63	75.75	1.88	D1.3	D1.13	19	18.98	upper
1288	58	17.2	H	1.14	E15	Family-63	Domestic2	Farm	0	82.68	82.36	1.92	D2.8	D2.16	19.2	19.26	upper
1553	58	17.3	H	1.12	E16	Family-53	Domestic2	Farm	0	57.5	53.19	1.73	D2.3	D2.11	16.29	16.87	upper
1868	58	18	H	0.99	E17	Family-49	Domestic2	Farm	0	57.58	58.78	1.77	D2.1	D2.9	17.24	17.07	upper
29	58	17.3	H	1.12	E11	Family-20	Figgjo.x.Domestic1	Hybrid	0	32.73	32.96	1.52	F4	D1.14	13.96	13.97	upper
543	58	17.2	H	1.14	E12	Family-58	Domestic2.x.Vosso	Hybrid	0	32.4	33	1.52	D2.5	V13	13.4	13.54	upper
899	58	17.2	H	1.14	E14	Family-18	Figgjo.x.Domestic1	Hybrid	0	47.13	44.56	1.65	F3	D1.13	15.6	15.97	upper
1626	58	17.2	H	1.14	E16	Family-14	Figgjo.x.Domestic1	Hybrid	0	36.28	38.06	1.58	F1	D1.11	14.45	14.27	upper
454	58	17.2	H	1.14	E12	Family-03	Arna	Wild	0	41.71	43.19	1.64	A3	A11	14.99	14.86	upper
1762	58	17	H	1.18	E17	Family-03	Arna	Wild	0	41.71	43.19	1.64	A3	A11	14.99	14.86	upper
1595	59	17.2	H	1.16	E16	Family-40	Domestic1	Farm	0	74.23	77.3	1.89	D1.5	D1.15	18.37	17.97	upper
1890	59	17.6	H	1.08	E17	Family-49	Domestic2	Farm	0	57.58	58.78	1.77	D2.1	D2.9	17.24	17.07	upper
778	59	17.8	H	1.05	E13	Family-18	Figgjo.x.Domestic1	Hybrid	0	47.13	44.56	1.65	F3	D1.13	15.6	15.97	upper
1063	59	17	H	1.2	E14	Family-02	Arna	Wild	0	41.37	44.67	1.65	A2	A10	15.77	15.19	upper
584	60	17.6	H	1.1	E13	Family-34	Domestic1	Farm	0	50.34	53.38	1.73	D1.2	D1.12	16.69	16.22	upper
634	60	17.5	H	1.12	E13	Family-44	Domestic1	Farm	0	42.8	47.9	1.68	D1.7	D1.17	15.77	15.19	upper
1461	60	17.2	H	1.18	E16	Family-44	Domestic1	Farm	0	42.8	47.9	1.68	D1.7	D1.17	15.77	15.19	upper
1795	60	17.7	H	1.08	E17	Family-44	Domestic1	Farm	0	42.8	47.9	1.68	D1.7	D1.17	15.77	15.19	upper
1102	60	17.5	H	1.12	E14	Family-64	Domestic2.x.Vosso	Hybrid	0	43.13	41.38	1.62	D2.8	V16	15.09	15.44	upper
1458	60	17.5	H	1.12	E16	Family-58	Domestic2.x.Vosso	Hybrid	0	32.4	33	1.52	D2.5	V13	13.4	13.54	upper
1792	60	16.9	H	1.24	E17	Family-26	Figgjo.x.Domestic1	Hybrid	0	28.02	29.77	1.47	F7	D1.17	13.31	13.09	upper
328	60	17.5	H	1.12	E12	Family-03	Arna	Wild	0	41.71	43.19	1.64	A3	A11	14.99	14.86	upper
801	60	17.4	H	1.14	E13	Family-06	Arna	Wild	0	31.35	38.16	1.58	A6	A14	14.66	13.63	upper
42	61	17.8	H	1.08	E11	Family-57	Domestic2	Farm	0	59.11	56.38	1.75	D2.5	D2.13	17.15	17.23	upper
301	61	17.7	H	1.1	E12	Family-36	Domestic1	Farm	0	75.63	75.75	1.88	D1.3	D1.13	19	18.98	upper
363	61	17.4	H	1.16	E12	Family-48	Domestic1	Farm	0	90.6	93.19	1.97	D1.9	D1.19	20.24	20.04	upper
541	61	17.1	H	1.22	E12	Family-53	Domestic2	Farm	0	57.5	53.19	1.73	D2.3	D2.11	16.29	16.87	upper
2165	61	18	H	1.05	E18	Family-36	Domestic1	Farm	0	75.63	75.75	1.88	D1.3	D1.13	19	18.98	upper
246	61	17.7	H	1.1	E11	Family-20	Figgjo.x.Domestic1	Hybrid	0	32.73	32.96	1.52	F4	D1.14	13.96	13.97	upper
148	61	17.7	H	1.1	E11	Family-58	Domestic2.x.Vosso	Hybrid	0	32.4	33	1.52	D2.5	V13	13.4	13.54	upper
1354	61	17.1	D	1.22	E15	Family-18	Figgjo.x.Domestic1	Hybrid	1	47.13	44.56	1.65	F3	D1.13	15.6	15.97	upper
1638	61	17.8	H	1.08	E16	Family-18	Figgjo.x.Domestic1	Hybrid	0	47.13	44.56	1.65	F3	D1.13	15.6	15.97	upper
2019	61	18	H	1.05	E18	Family-18	Figgjo.x.Domestic1	Hybrid	0	47.13	44.56	1.65	F3	D1.13	15.6	15.97	upper
527	62	17.3	H	1.2	E12	Family-34	Domestic1	Farm	0	50.34	53.38	1.73	D1.2	D1.12	16.69	16.22	upper
521	62	17	H	1.26	E12	Family-53	Domestic2	Farm	0	57.5	53.19	1.73	D2.3	D2.11	16.29	16.87	upper
645	62	17.9	H	1.08	E13	Family-49	Domestic2	Farm	0	57.58	58.78	1.77	D2.1	D2.9	17.24	17.07	upper
708	62	17.6	H	1.14	E13	Family-51	Domestic2	Farm	0	68.84	70.03	1.85	D2.2	D2.10	18.25	17.99	upper
974	62	17.8	H	1.1	E14	Family-36	Domestic1	Farm	0	75.63	75.75	1.88	D1.3	D1.13	19	18.98	upper
2241	62	17.3	H	1.2	E18	Family-51	Domestic2	Farm	0	68.84	70.03	1.85	D2.2	D2.10	18.25	17.99	upper
189	62	17.7	H	1.12	E11	Family-18	Figgjo.x.Domestic1	Hybrid	0	47.13	44.56	1.65	F3	D1.13	15.6	15.97	upper
233	62	17.4	H	1.18	E11	Family-64	Domestic2.x.Vosso	Hybrid	0	43.13	41.38	1.62	D2.8	V16	15.09	15.44	upper
893	62	17.7	H	1.12	E14	Family-64	Domestic2.x.Vosso	Hybrid	0	43.13	41.38	1.62	D2.8	V16	15.09	15.44	upper
85	62	17.4	H	1.18	E11	Family-02	Arna	Wild	0	41.37	44.67	1.65	A2	A10	15.77	15.19	upper
1165	62	17.8	H	1.1	E15	Family-67	Vosso	Wild	0	46.78	54.29	1.73	V3	V11	17.13	15.93	upper
662	63	17.7	H	1.14	E13	Family-51	Domestic2	Farm	0	68.84	70.03	1.85	D2.2	D2.10	18.25	17.99	upper
1540	63	17.9	H	1.1	E16	Family-36	Domestic1	Farm	0	75.63	75.75	1.88	D1.3	D1.13	19	18.98	upper
1613	63	17.5	H	1.18	E16	Family-51	Domestic2	Farm	0	68.84	70.03	1.85	D2.2	D2.10	18.25	17.99	upper
1737	63	17.4	H	1.2	E17	Family-51	Domestic2	Farm	0	68.84	70.03	1.85	D2.2	D2.10	18.25	17.99	upper
359	63	17.8	H	1.12	E12	Family-54	Domestic2.x.Vosso	Hybrid	0	68.58	72.7	1.86	D2.3	V11	18.48	18.06	upper
248	64	17	H	1.3	E11	Family-34	Domestic1	Farm	0	50.34	53.38	1.73	D1.2	D1.12	16.69	16.22	upper
163	64	17.4	H	1.21	E11	Family-51	Domestic2	Farm	0	68.84	70.03	1.85	D2.2	D2.10	18.25	17.99	upper
172	64	17.8	H	1.13	E11	Family-53	Domestic2	Farm	0	57.5	53.19	1.73	D2.3	D2.11	16.29	16.87	upper
623	64	17.4	H	1.21	E13	Family-51	Domestic2	Farm	0	68.84	70.03	1.85	D2.2	D2.10	18.25	17.99	upper
1893	64	17.7	H	1.15	E17	Family-49	Domestic2	Farm	0	57.58	58.78	1.77	D2.1	D2.9	17.24	17.07	upper
187	64	17.8	H	1.13	E11	Family-54	Domestic2.x.Vosso	Hybrid	0	68.58	72.7	1.86	D2.3	V11	18.48	18.06	upper
444	64	17	H	1.3	E12	Family-52	Domestic2.x.Vosso	Hybrid	0	51.63	53.11	1.73	D2.2	V10	16.65	16.34	upper
649	64	17.7	H	1.15	E13	Family-52	Domestic2.x.Vosso	Hybrid	0	51.63	53.11	1.73	D2.2	V10	16.65	16.34	upper
1870	64	18	H	1.1	E17	Family-64	Domestic2.x.Vosso	Hybrid	0	43.13	41.38	1.62	D2.8	V16	15.09	15.44	upper
2158	64	17.9	H	1.12	E18	Family-58	Domestic2.x.Vosso	Hybrid	0	32.4	33	1.52	D2.5	V13	13.4	13.54	upper
146	65	17.9	H	1.13	E11	Family-40	Domestic1	Farm	0	74.23	77.3	1.89	D1.5	D1.15	18.37	17.97	upper
33	65	18	H	1.11	E11	Family-48	Domestic1	Farm	0	90.6	93.19	1.97	D1.9	D1.19	20.24	20.04	upper
530	65	18	H	1.11	E12	Family-63	Domestic2	Farm	0	82.68	82.36	1.92	D2.8	D2.16	19.2	19.26	upper
672	65	17.8	H	1.15	E13	Family-44	Domestic1	Farm	0	42.8	47.9	1.68	D1.7	D1.17	15.77	15.19	upper
1090	65	17.8	H	1.15	E14	Family-40	Domestic1	Farm	0	74.23	77.3	1.89	D1.5	D1.15	18.37	17.97	upper
1382	65	17.8	H	1.15	E15	Family-51	Domestic2	Farm	0	68.84	70.03	1.85	D2.2	D2.10	18.25	17.99	upper
1632	65	18.2	H	1.08	E16	Family-63	Domestic2	Farm	0	82.68	82.36	1.92	D2.8	D2.16	19.2	19.26	upper
2079	65	18	H	1.11	E18	Family-34	Domestic1	Farm	0	50.34	53.38	1.73	D1.2	D1.12	16.69	16.22	upper
2234	65	18	H	1.11	E18	Family-63	Domestic2	Farm	0	82.68	82.36	1.92	D2.8	D2.16	19.2	19.26	upper
43	65	18.2	H	1.08	E11	Family-18	Figgjo.x.Domestic1	Hybrid	0	47.13	44.56	1.65	F3	D1.13	15.6	15.97	upper
380	65	17.3	H	1.26	E12	Family-52	Domestic2.x.Vosso	Hybrid	0	51.63	53.11	1.73	D2.2	V10	16.65	16.34	upper
1495	65	17.9	H	1.13	E16	Family-52	Domestic2.x.Vosso	Hybrid	0	51.63	53.11	1.73	D2.2	V10	16.65	16.34	upper
1829	65	17.7	H	1.17	E17	Family-52	Domestic2.x.Vosso	Hybrid	0	51.63	53.11	1.73	D2.2	V10	16.65	16.34	upper
1052	65	17.8	H	1.15	E14	Family-03	Arna	Wild	0	41.71	43.19	1.64	A3	A11	14.99	14.86	upper
492	66	17.8	H	1.17	E12	Family-51	Domestic2	Farm	0	68.84	70.03	1.85	D2.2	D2.10	18.25	17.99	upper
742	66	17.9	H	1.15	E13	Family-40	Domestic1	Farm	0	74.23	77.3	1.89	D1.5	D1.15	18.37	17.97	upper
2163	66	18	H	1.13	E18	Family-53	Domestic2	Farm	0	57.5	53.19	1.73	D2.3	D2.11	16.29	16.87	upper
528	66	18	H	1.13	E12	Family-54	Domestic2.x.Vosso	Hybrid	0	68.58	72.7	1.86	D2.3	V11	18.48	18.06	upper
956	66	17.8	H	1.17	E14	Family-14	Figgjo.x.Domestic1	Hybrid	0	36.28	38.06	1.58	F1	D1.11	14.45	14.27	upper
1772	66	18	H	1.13	E17	Family-54	Domestic2.x.Vosso	Hybrid	0	68.58	72.7	1.86	D2.3	V11	18.48	18.06	upper
2168	66	18.1	H	1.11	E18	Family-52	Domestic2.x.Vosso	Hybrid	0	51.63	53.11	1.73	D2.2	V10	16.65	16.34	upper
41	66	18.2	D	1.09	E11	Family-67	Vosso	Wild	1	46.78	54.29	1.73	V3	V11	17.13	15.93	upper
22	67	17.9	H	1.17	E11	Family-49	Domestic2	Farm	0	57.58	58.78	1.77	D2.1	D2.9	17.24	17.07	upper
725	67	18.6	H	1.04	E13	Family-57	Domestic2	Farm	0	59.11	56.38	1.75	D2.5	D2.13	17.15	17.23	upper
958	67	17.9	H	1.17	E14	Family-51	Domestic2	Farm	0	68.84	70.03	1.85	D2.2	D2.10	18.25	17.99	upper
1572	67	18.1	H	1.13	E16	Family-53	Domestic2	Farm	0	57.5	53.19	1.73	D2.3	D2.11	16.29	16.87	upper
2092	67	17.9	H	1.17	E18	Family-63	Domestic2	Farm	0	82.68	82.36	1.92	D2.8	D2.16	19.2	19.26	upper
125	67	18.1	H	1.13	E11	Family-52	Domestic2.x.Vosso	Hybrid	0	51.63	53.11	1.73	D2.2	V10	16.65	16.34	upper
346	67	17.8	H	1.19	E12	Family-52	Domestic2.x.Vosso	Hybrid	0	51.63	53.11	1.73	D2.2	V10	16.65	16.34	upper
1078	67	17.8	H	1.19	E14	Family-54	Domestic2.x.Vosso	Hybrid	0	68.58	72.7	1.86	D2.3	V11	18.48	18.06	upper
271	67	18.6	H	1.04	E11	Family-67	Vosso	Wild	0	46.78	54.29	1.73	V3	V11	17.13	15.93	upper
159	68	18.3	H	1.11	E11	Family-49	Domestic2	Farm	0	57.58	58.78	1.77	D2.1	D2.9	17.24	17.07	upper
515	68	18.2	H	1.13	E12	Family-49	Domestic2	Farm	0	57.58	58.78	1.77	D2.1	D2.9	17.24	17.07	upper
1538	68	18.3	H	1.11	E16	Family-44	Domestic1	Farm	0	42.8	47.9	1.68	D1.7	D1.17	15.77	15.19	upper
2154	68	18.3	H	1.11	E18	Family-57	Domestic2	Farm	0	59.11	56.38	1.75	D2.5	D2.13	17.15	17.23	upper
675	68	18.1	H	1.15	E13	Family-64	Domestic2.x.Vosso	Hybrid	0	43.13	41.38	1.62	D2.8	V16	15.09	15.44	upper
1849	68	18.2	H	1.13	E17	Family-52	Domestic2.x.Vosso	Hybrid	0	51.63	53.11	1.73	D2.2	V10	16.65	16.34	upper
389	68	18.3	H	1.11	E12	Family-67	Vosso	Wild	0	46.78	54.29	1.73	V3	V11	17.13	15.93	upper
316	69	17.8	H	1.22	E12	Family-51	Domestic2	Farm	0	68.84	70.03	1.85	D2.2	D2.10	18.25	17.99	upper
713	69	18.2	H	1.14	E13	Family-57	Domestic2	Farm	0	59.11	56.38	1.75	D2.5	D2.13	17.15	17.23	upper
1389	69	18.1	H	1.16	E15	Family-57	Domestic2	Farm	0	59.11	56.38	1.75	D2.5	D2.13	17.15	17.23	upper
2146	69	18.4	H	1.11	E18	Family-18	Figgjo.x.Domestic1	Hybrid	0	47.13	44.56	1.65	F3	D1.13	15.6	15.97	upper
520	70	18.2	H	1.16	E12	Family-57	Domestic2	Farm	0	59.11	56.38	1.75	D2.5	D2.13	17.15	17.23	upper
600	70	17.9	H	1.22	E13	Family-51	Domestic2	Farm	0	68.84	70.03	1.85	D2.2	D2.10	18.25	17.99	upper
1036	70	18.5	H	1.11	E14	Family-49	Domestic2	Farm	0	57.58	58.78	1.77	D2.1	D2.9	17.24	17.07	upper
1040	70	18.1	H	1.18	E14	Family-53	Domestic2	Farm	0	57.5	53.19	1.73	D2.3	D2.11	16.29	16.87	upper
256	70	18.1	H	1.18	E11	Family-50	Domestic2.x.Vosso	Hybrid	0	28.08	25.88	1.41	D2.1	V9	12.43	12.85	upper
820	70	18.6	H	1.09	E13	Family-50	Domestic2.x.Vosso	Hybrid	0	28.08	25.88	1.41	D2.1	V9	12.43	12.85	upper
1075	70	18.4	H	1.12	E14	Family-54	Domestic2.x.Vosso	Hybrid	0	68.58	72.7	1.86	D2.3	V11	18.48	18.06	upper
660	70	18.6	H	1.09	E13	Family-03	Arna	Wild	0	41.71	43.19	1.64	A3	A11	14.99	14.86	upper
1615	70	18.5	H	1.11	E16	Family-67	Vosso	Wild	0	46.78	54.29	1.73	V3	V11	17.13	15.93	upper
5	71	19	H	1.04	E11	Family-49	Domestic2	Farm	0	57.58	58.78	1.77	D2.1	D2.9	17.24	17.07	upper
1501	71	18.3	H	1.16	E16	Family-40	Domestic1	Farm	0	74.23	77.3	1.89	D1.5	D1.15	18.37	17.97	upper
1878	71	18.9	H	1.05	E17	Family-36	Domestic1	Farm	0	75.63	75.75	1.88	D1.3	D1.13	19	18.98	upper
1603	71	18.4	H	1.14	E16	Family-18	Figgjo.x.Domestic1	Hybrid	0	47.13	44.56	1.65	F3	D1.13	15.6	15.97	upper
2133	71	18.5	H	1.12	E18	Family-54	Domestic2.x.Vosso	Hybrid	0	68.58	72.7	1.86	D2.3	V11	18.48	18.06	upper
1101	72	18.4	H	1.16	E14	Family-48	Domestic1	Farm	0	90.6	93.19	1.97	D1.9	D1.19	20.24	20.04	upper
1826	72	18.9	H	1.07	E17	Family-36	Domestic1	Farm	0	75.63	75.75	1.88	D1.3	D1.13	19	18.98	upper
10	73	18.3	H	1.19	E11	Family-53	Domestic2	Farm	0	57.5	53.19	1.73	D2.3	D2.11	16.29	16.87	upper
1099	73	18.4	H	1.17	E14	Family-51	Domestic2	Farm	0	68.84	70.03	1.85	D2.2	D2.10	18.25	17.99	upper
1667	73	19	H	1.06	E16	Family-53	Domestic2	Farm	0	57.5	53.19	1.73	D2.3	D2.11	16.29	16.87	upper
2150	73	18.6	H	1.13	E18	Family-53	Domestic2	Farm	0	57.5	53.19	1.73	D2.3	D2.11	16.29	16.87	upper
670	73	18.8	H	1.1	E13	Family-54	Domestic2.x.Vosso	Hybrid	0	68.58	72.7	1.86	D2.3	V11	18.48	18.06	upper
792	73	18.3	H	1.19	E13	Family-54	Domestic2.x.Vosso	Hybrid	0	68.58	72.7	1.86	D2.3	V11	18.48	18.06	upper
991	74	18.4	H	1.19	E14	Family-51	Domestic2	Farm	0	68.84	70.03	1.85	D2.2	D2.10	18.25	17.99	upper
1583	74	18.2	H	1.23	E16	Family-53	Domestic2	Farm	0	57.5	53.19	1.73	D2.3	D2.11	16.29	16.87	upper
1799	74	18.8	H	1.11	E17	Family-53	Domestic2	Farm	0	57.5	53.19	1.73	D2.3	D2.11	16.29	16.87	upper
653	75	18.7	H	1.15	E13	Family-63	Domestic2	Farm	0	82.68	82.36	1.92	D2.8	D2.16	19.2	19.26	upper
1079	75	18.5	H	1.18	E14	Family-51	Domestic2	Farm	0	68.84	70.03	1.85	D2.2	D2.10	18.25	17.99	upper
1251	75	18.7	H	1.15	E15	Family-57	Domestic2	Farm	0	59.11	56.38	1.75	D2.5	D2.13	17.15	17.23	upper
2246	75	19.2	H	1.06	E18	Family-49	Domestic2	Farm	0	57.58	58.78	1.77	D2.1	D2.9	17.24	17.07	upper
2247	75	18.8	H	1.13	E18	Family-57	Domestic2	Farm	0	59.11	56.38	1.75	D2.5	D2.13	17.15	17.23	upper
270	75	18.5	H	1.18	E11	Family-03	Arna	Wild	0	41.71	43.19	1.64	A3	A11	14.99	14.86	upper
935	75	19.4	H	1.03	E14	Family-67	Vosso	Wild	0	46.78	54.29	1.73	V3	V11	17.13	15.93	upper
954	76	19.2	H	1.07	E14	Family-36	Domestic1	Farm	0	75.63	75.75	1.88	D1.3	D1.13	19	18.98	upper
1686	76	18.8	H	1.14	E16	Family-51	Domestic2	Farm	0	68.84	70.03	1.85	D2.2	D2.10	18.25	17.99	upper
1858	76	19	H	1.11	E17	Family-51	Domestic2	Farm	0	68.84	70.03	1.85	D2.2	D2.10	18.25	17.99	upper
789	77	19.3	H	1.07	E13	Family-36	Domestic1	Farm	0	75.63	75.75	1.88	D1.3	D1.13	19	18.98	upper
1323	77	18.2	H	1.28	E15	Family-63	Domestic2	Farm	0	82.68	82.36	1.92	D2.8	D2.16	19.2	19.26	upper
1660	77	19	H	1.12	E16	Family-51	Domestic2	Farm	0	68.84	70.03	1.85	D2.2	D2.10	18.25	17.99	upper
825	77	19.2	H	1.09	E13	Family-03	Arna	Wild	0	41.71	43.19	1.64	A3	A11	14.99	14.86	upper
139	78	18.8	H	1.17	E11	Family-40	Domestic1	Farm	0	74.23	77.3	1.89	D1.5	D1.15	18.37	17.97	upper
244	78	18.8	H	1.17	E11	Family-57	Domestic2	Farm	0	59.11	56.38	1.75	D2.5	D2.13	17.15	17.23	upper
394	78	18.3	H	1.27	E12	Family-49	Domestic2	Farm	0	57.58	58.78	1.77	D2.1	D2.9	17.24	17.07	upper
131	79	19.3	H	1.1	E11	Family-48	Domestic1	Farm	0	90.6	93.19	1.97	D1.9	D1.19	20.24	20.04	upper
469	79	18.8	H	1.19	E12	Family-49	Domestic2	Farm	0	57.58	58.78	1.77	D2.1	D2.9	17.24	17.07	upper
1022	79	19.7	H	1.03	E14	Family-36	Domestic1	Farm	0	75.63	75.75	1.88	D1.3	D1.13	19	18.98	upper
985	79	18.9	H	1.17	E14	Family-63	Domestic2	Farm	0	82.68	82.36	1.92	D2.8	D2.16	19.2	19.26	upper
1562	79	19.1	H	1.13	E16	Family-34	Domestic1	Farm	0	50.34	53.38	1.73	D1.2	D1.12	16.69	16.22	upper
1213	79	18.8	H	1.19	E15	Family-52	Domestic2.x.Vosso	Hybrid	0	51.63	53.11	1.73	D2.2	V10	16.65	16.34	upper
55	80	19	H	1.17	E11	Family-34	Domestic1	Farm	0	50.34	53.38	1.73	D1.2	D1.12	16.69	16.22	upper
166	80	19.1	H	1.15	E11	Family-48	Domestic1	Farm	0	90.6	93.19	1.97	D1.9	D1.19	20.24	20.04	upper
443	80	18.6	H	1.24	E12	Family-49	Domestic2	Farm	0	57.58	58.78	1.77	D2.1	D2.9	17.24	17.07	upper
589	80	19.1	H	1.15	E13	Family-57	Domestic2	Farm	0	59.11	56.38	1.75	D2.5	D2.13	17.15	17.23	upper
1363	80	19.5	H	1.08	E15	Family-48	Domestic1	Farm	0	90.6	93.19	1.97	D1.9	D1.19	20.24	20.04	upper
1243	80	19.9	H	1.02	E15	Family-63	Domestic2	Farm	0	82.68	82.36	1.92	D2.8	D2.16	19.2	19.26	upper
1621	80	19.5	H	1.08	E16	Family-63	Domestic2	Farm	0	82.68	82.36	1.92	D2.8	D2.16	19.2	19.26	upper
220	81	19.4	H	1.11	E11	Family-36	Domestic1	Farm	0	75.63	75.75	1.88	D1.3	D1.13	19	18.98	upper
77	81	19.2	H	1.14	E11	Family-40	Domestic1	Farm	0	74.23	77.3	1.89	D1.5	D1.15	18.37	17.97	upper
24	81	19.2	H	1.14	E11	Family-63	Domestic2	Farm	0	82.68	82.36	1.92	D2.8	D2.16	19.2	19.26	upper
512	81	18.7	H	1.24	E12	Family-51	Domestic2	Farm	0	68.84	70.03	1.85	D2.2	D2.10	18.25	17.99	upper
511	81	19.5	H	1.09	E12	Family-57	Domestic2	Farm	0	59.11	56.38	1.75	D2.5	D2.13	17.15	17.23	upper
1324	81	19	H	1.18	E15	Family-51	Domestic2	Farm	0	68.84	70.03	1.85	D2.2	D2.10	18.25	17.99	upper
1535	81	19.2	H	1.14	E16	Family-40	Domestic1	Farm	0	74.23	77.3	1.89	D1.5	D1.15	18.37	17.97	upper
2157	81	19.2	H	1.14	E18	Family-40	Domestic1	Farm	0	74.23	77.3	1.89	D1.5	D1.15	18.37	17.97	upper
382	82	18.6	H	1.27	E12	Family-57	Domestic2	Farm	0	59.11	56.38	1.75	D2.5	D2.13	17.15	17.23	upper
815	82	19.3	H	1.14	E13	Family-36	Domestic1	Farm	0	75.63	75.75	1.88	D1.3	D1.13	19	18.98	upper
632	82	19.1	H	1.18	E13	Family-51	Domestic2	Farm	0	68.84	70.03	1.85	D2.2	D2.10	18.25	17.99	upper
1515	82	19.8	H	1.06	E16	Family-36	Domestic1	Farm	0	75.63	75.75	1.88	D1.3	D1.13	19	18.98	upper
1659	82	19	H	1.2	E16	Family-40	Domestic1	Farm	0	74.23	77.3	1.89	D1.5	D1.15	18.37	17.97	upper
1732	82	19.5	H	1.11	E17	Family-40	Domestic1	Farm	0	74.23	77.3	1.89	D1.5	D1.15	18.37	17.97	upper
2104	82	19.4	H	1.12	E18	Family-63	Domestic2	Farm	0	82.68	82.36	1.92	D2.8	D2.16	19.2	19.26	upper
152	83	19.6	H	1.1	E11	Family-57	Domestic2	Farm	0	59.11	56.38	1.75	D2.5	D2.13	17.15	17.23	upper
452	83	18.8	H	1.25	E12	Family-63	Domestic2	Farm	0	82.68	82.36	1.92	D2.8	D2.16	19.2	19.26	upper
651	83	18.7	H	1.27	E13	Family-63	Domestic2	Farm	0	82.68	82.36	1.92	D2.8	D2.16	19.2	19.26	upper
1488	83	19.2	H	1.17	E16	Family-36	Domestic1	Farm	0	75.63	75.75	1.88	D1.3	D1.13	19	18.98	upper
52	83	19.3	H	1.15	E11	Family-54	Domestic2.x.Vosso	Hybrid	0	68.58	72.7	1.86	D2.3	V11	18.48	18.06	upper
236	84	19.2	H	1.19	E11	Family-34	Domestic1	Farm	0	50.34	53.38	1.73	D1.2	D1.12	16.69	16.22	upper
9	84	19.4	H	1.15	E11	Family-48	Domestic1	Farm	0	90.6	93.19	1.97	D1.9	D1.19	20.24	20.04	upper
30	84	19	H	1.22	E11	Family-51	Domestic2	Farm	0	68.84	70.03	1.85	D2.2	D2.10	18.25	17.99	upper
1007	84	19.4	H	1.15	E14	Family-63	Domestic2	Farm	0	82.68	82.36	1.92	D2.8	D2.16	19.2	19.26	upper
1365	84	19.1	H	1.21	E15	Family-63	Domestic2	Farm	0	82.68	82.36	1.92	D2.8	D2.16	19.2	19.26	upper
305	85	18.8	H	1.28	E12	Family-51	Domestic2	Farm	0	68.84	70.03	1.85	D2.2	D2.10	18.25	17.99	upper
2048	85	19.9	H	1.08	E18	Family-48	Domestic1	Farm	0	90.6	93.19	1.97	D1.9	D1.19	20.24	20.04	upper
83	86	19.7	H	1.12	E11	Family-36	Domestic1	Farm	0	75.63	75.75	1.88	D1.3	D1.13	19	18.98	upper
310	87	19.6	H	1.16	E12	Family-57	Domestic2	Farm	0	59.11	56.38	1.75	D2.5	D2.13	17.15	17.23	upper
1199	87	20.1	H	1.07	E15	Family-48	Domestic1	Farm	0	90.6	93.19	1.97	D1.9	D1.19	20.24	20.04	upper
2239	87	19.3	H	1.21	E18	Family-53	Domestic2	Farm	0	57.5	53.19	1.73	D2.3	D2.11	16.29	16.87	upper
414	87	19.7	H	1.14	E12	Family-54	Domestic2.x.Vosso	Hybrid	0	68.58	72.7	1.86	D2.3	V11	18.48	18.06	upper
35	88	20	H	1.1	E11	Family-36	Domestic1	Farm	0	75.63	75.75	1.88	D1.3	D1.13	19	18.98	upper
204	88	19.9	H	1.12	E11	Family-48	Domestic1	Farm	0	90.6	93.19	1.97	D1.9	D1.19	20.24	20.04	upper
453	88	19.6	H	1.17	E12	Family-51	Domestic2	Farm	0	68.84	70.03	1.85	D2.2	D2.10	18.25	17.99	upper
775	88	20.3	H	1.05	E13	Family-48	Domestic1	Farm	0	90.6	93.19	1.97	D1.9	D1.19	20.24	20.04	upper
779	88	19.2	H	1.24	E13	Family-63	Domestic2	Farm	0	82.68	82.36	1.92	D2.8	D2.16	19.2	19.26	upper
321	89	19.9	H	1.13	E12	Family-48	Domestic1	Farm	0	90.6	93.19	1.97	D1.9	D1.19	20.24	20.04	upper
777	89	20	H	1.11	E13	Family-36	Domestic1	Farm	0	75.63	75.75	1.88	D1.3	D1.13	19	18.98	upper
1519	89	20.3	H	1.06	E16	Family-48	Domestic1	Farm	0	90.6	93.19	1.97	D1.9	D1.19	20.24	20.04	upper
788	90	20	H	1.13	E13	Family-40	Domestic1	Farm	0	74.23	77.3	1.89	D1.5	D1.15	18.37	17.97	upper
718	90	20.3	H	1.08	E13	Family-48	Domestic1	Farm	0	90.6	93.19	1.97	D1.9	D1.19	20.24	20.04	upper
1151	90	19.7	H	1.18	E15	Family-63	Domestic2	Farm	0	82.68	82.36	1.92	D2.8	D2.16	19.2	19.26	upper
1507	90	20.1	H	1.11	E16	Family-48	Domestic1	Farm	0	90.6	93.19	1.97	D1.9	D1.19	20.24	20.04	upper
1871	90	20.5	H	1.04	E17	Family-48	Domestic1	Farm	0	90.6	93.19	1.97	D1.9	D1.19	20.24	20.04	upper
396	91	20	H	1.14	E12	Family-36	Domestic1	Farm	0	75.63	75.75	1.88	D1.3	D1.13	19	18.98	upper
1460	91	20	H	1.14	E16	Family-36	Domestic1	Farm	0	75.63	75.75	1.88	D1.3	D1.13	19	18.98	upper
2149	92	19.7	H	1.2	E18	Family-51	Domestic2	Farm	0	68.84	70.03	1.85	D2.2	D2.10	18.25	17.99	upper
25	93	20	H	1.16	E11	Family-40	Domestic1	Farm	0	74.23	77.3	1.89	D1.5	D1.15	18.37	17.97	upper
1216	93	19.4	H	1.27	E15	Family-63	Domestic2	Farm	0	82.68	82.36	1.92	D2.8	D2.16	19.2	19.26	upper
2229	93	20.2	H	1.13	E18	Family-63	Domestic2	Farm	0	82.68	82.36	1.92	D2.8	D2.16	19.2	19.26	upper
1569	94	20.4	H	1.11	E16	Family-63	Domestic2	Farm	0	82.68	82.36	1.92	D2.8	D2.16	19.2	19.26	upper
4	95	20.4	H	1.12	E11	Family-48	Domestic1	Farm	0	90.6	93.19	1.97	D1.9	D1.19	20.24	20.04	upper
720	95	20.1	H	1.17	E13	Family-63	Domestic2	Farm	0	82.68	82.36	1.92	D2.8	D2.16	19.2	19.26	upper
1661	95	20	H	1.19	E16	Family-40	Domestic1	Farm	0	74.23	77.3	1.89	D1.5	D1.15	18.37	17.97	upper
2222	95	19.8	H	1.22	E18	Family-63	Domestic2	Farm	0	82.68	82.36	1.92	D2.8	D2.16	19.2	19.26	upper
1045	96	20	H	1.2	E14	Family-63	Domestic2	Farm	0	82.68	82.36	1.92	D2.8	D2.16	19.2	19.26	upper
326	97	20.4	H	1.14	E12	Family-36	Domestic1	Farm	0	75.63	75.75	1.88	D1.3	D1.13	19	18.98	upper
987	97	20.6	H	1.11	E14	Family-48	Domestic1	Farm	0	90.6	93.19	1.97	D1.9	D1.19	20.24	20.04	upper
1634	97	20.7	H	1.09	E16	Family-48	Domestic1	Farm	0	90.6	93.19	1.97	D1.9	D1.19	20.24	20.04	upper
950	98	20.9	H	1.07	E14	Family-48	Domestic1	Farm	0	90.6	93.19	1.97	D1.9	D1.19	20.24	20.04	upper
1916	98	20.9	H	1.07	E17	Family-48	Domestic1	Farm	0	90.6	93.19	1.97	D1.9	D1.19	20.24	20.04	upper
1054	99	20.8	H	1.1	E14	Family-40	Domestic1	Farm	0	74.23	77.3	1.89	D1.5	D1.15	18.37	17.97	upper
404	101	20	H	1.26	E12	Family-51	Domestic2	Farm	0	68.84	70.03	1.85	D2.2	D2.10	18.25	17.99	upper
679	102	21	H	1.1	E13	Family-48	Domestic1	Farm	0	90.6	93.19	1.97	D1.9	D1.19	20.24	20.04	upper
354	103	20.5	H	1.2	E12	Family-48	Domestic1	Farm	0	90.6	93.19	1.97	D1.9	D1.19	20.24	20.04	upper
754	103	20.8	H	1.14	E13	Family-63	Domestic2	Farm	0	82.68	82.36	1.92	D2.8	D2.16	19.2	19.26	upper
1668	103	21	H	1.11	E16	Family-48	Domestic1	Farm	0	90.6	93.19	1.97	D1.9	D1.19	20.24	20.04	upper
1259	104	20.7	H	1.17	E15	Family-48	Domestic1	Farm	0	90.6	93.19	1.97	D1.9	D1.19	20.24	20.04	upper
112	105	21.4	H	1.07	E11	Family-48	Domestic1	Farm	0	90.6	93.19	1.97	D1.9	D1.19	20.24	20.04	upper
760	106	21.3	H	1.1	E13	Family-63	Domestic2	Farm	0	82.68	82.36	1.92	D2.8	D2.16	19.2	19.26	upper
447	107	21.1	H	1.14	E12	Family-40	Domestic1	Farm	0	74.23	77.3	1.89	D1.5	D1.15	18.37	17.97	upper
823	107	20.9	H	1.17	E13	Family-40	Domestic1	Farm	0	74.23	77.3	1.89	D1.5	D1.15	18.37	17.97	upper
673	108	21.2	H	1.13	E13	Family-40	Domestic1	Farm	0	74.23	77.3	1.89	D1.5	D1.15	18.37	17.97	upper
504	111	21.2	H	1.16	E12	Family-48	Domestic1	Farm	0	90.6	93.19	1.97	D1.9	D1.19	20.24	20.04	upper
2206	113	21.9	H	1.08	E18	Family-48	Domestic1	Farm	0	90.6	93.19	1.97	D1.9	D1.19	20.24	20.04	upper
2237	117	21.3	H	1.21	E18	Family-63	Domestic2	Farm	0	82.68	82.36	1.92	D2.8	D2.16	19.2	19.26	upper
875	118	21	H	1.27	E14	Family-40	Domestic1	Farm	0	74.23	77.3	1.89	D1.5	D1.15	18.37	17.97	upper
2084	124	22.4	H	1.1	E18	Family-48	Domestic1	Farm	0	90.6	93.19	1.97	D1.9	D1.19	20.24	20.04	upper

## Sheet: all MMP
No	Weight	Length	Sex	Condition	Parallell	Tank	Sampling.A	Sampling	INT.L	LU.Mode	Fam	Strain	Group	Dam	Sire
168	11	10.1	D	1.07	1	E11	Normal	Representative	10	1	Family-1	Arna	Wild	A1	A9
377	18	11.5	D	1.18	1	E12	Normal	Representative	11	1	Family-1	Arna	Wild	A1	A9
381	20	12.2	D	1.1	1	E12	Normal	Representative	12	1	Family-1	Arna	Wild	A1	A9
445	36	14.3	D	1.23	1	E12	Normal	Representative	14	2	Family-1	Arna	Wild	A1	A9
1193	12	10.5	D	1.04	2	E15	Normal	Representative	10	1	Family-1	Arna	Wild	A1	A9
1578	13	10.5	D	1.12	2	E16	Normal	Representative	10	1	Family-1	Arna	Wild	A1	A9
1841	16	11.7	D	1	2	E17	Normal	Representative	11	1	Family-1	Arna	Wild	A1	A9
1791	23	12.8	D	1.1	2	E17	Normal	Representative	12	2	Family-1	Arna	Wild	A1	A9
277	6	8.3	D	1.05	1	E11	D.rest	D.Rest	8	1	Family-1	Arna	Wild	A1	A9
287	11	10.2	D	1.04	1	E11	D.rest	D.Rest	10	1	Family-1	Arna	Wild	A1	A9
285	23	12.8	D	1.1	1	E11	D.rest	D.Rest	12	2	Family-1	Arna	Wild	A1	A9
563	11	10	D	1.1	1	E12	D.rest	D.Rest	10	1	Family-1	Arna	Wild	A1	A9
564	17	13	D	0.77	1	E12	D.rest	D.Rest	13	2	Family-1	Arna	Wild	A1	A9
836	20	12	D	1.16	1	E13	D.rest	D.Rest	12	1	Family-1	Arna	Wild	A1	A9
861	23	12.6	D	1.15	1	E13	D.rest	D.Rest	12	2	Family-1	Arna	Wild	A1	A9
1126	13	10.6	D	1.09	1	E14	D.rest	D.Rest	10	1	Family-1	Arna	Wild	A1	A9
1127	16	11.2	D	1.14	1	E14	D.rest	D.Rest	11	1	Family-1	Arna	Wild	A1	A9
1445	12	10.3	D	1.1	2	E15	D.rest	D.Rest	10	1	Family-1	Arna	Wild	A1	A9
1448	12	10.7	D	0.98	2	E15	D.rest	D.Rest	10	1	Family-1	Arna	Wild	A1	A9
2275	27	13.4	D	1.12	2	E18	D.rest	D.Rest	13	2	Family-1	Arna	Wild	A1	A9
493	12	10.3	D	1.1	1	E12	F.Rest	Representative	10	1	Family-1	Arna	Wild	A1	A9
529	15	11	D	1.13	1	E12	F.Rest	Representative	11	1	Family-1	Arna	Wild	A1	A9
1937	11	10.5	D	0.95	2	E17	F.Rest	Representative	10	1	Family-1	Arna	Wild	A1	A9
1240	8	9.5	D	0.93	2	E15	Normal	Representative	9	1	Family-13	Figgjo	Wild	F1	F11
1180	11	10	D	1.1	2	E15	Normal	Representative	10	1	Family-13	Figgjo	Wild	F1	F11
1500	5	8	D	0.98	2	E16	Normal	Representative	8	1	Family-13	Figgjo	Wild	F1	F11
1775	15	11.2	D	1.07	2	E17	Normal	Representative	11	1	Family-13	Figgjo	Wild	F1	F11
854	11	10.2	D	1.04	1	E13	D.rest	D.Rest	10	1	Family-13	Figgjo	Wild	F1	F11
1694	12	10.5	D	1.04	2	E16	D.rest	D.Rest	10	1	Family-13	Figgjo	Wild	F1	F11
1693	13	10.8	D	1.03	2	E16	D.rest	D.Rest	10	1	Family-13	Figgjo	Wild	F1	F11
1981	10	10	D	1	2	E17	D.rest	D.Rest	10	1	Family-13	Figgjo	Wild	F1	F11
1351	13	10.7	D	1.06	2	E15	F.Rest	Representative	10	1	Family-13	Figgjo	Wild	F1	F11
1652	9	9.8	D	0.96	2	E16	F.Rest	Representative	9	1	Family-13	Figgjo	Wild	F1	F11
441	21	12	D	1.22	1	E12	Normal	Representative	12	1	Family-14	Figgjo.x.Domestic1	Hybrid	F1	M11
1226	17	11.6	D	1.09	2	E15	Normal	Representative	11	1	Family-14	Figgjo.x.Domestic1	Hybrid	F1	M11
773	12	10.1	D	1.16	1	E13	F.Rest	Representative	10	1	Family-14	Figgjo.x.Domestic1	Hybrid	F1	M11
80	8	9.2	D	1.03	1	E11	Normal	Representative	9	1	Family-15	Figgjo	Wild	F2	F12
155	12	10.3	D	1.1	1	E11	Normal	Representative	10	1	Family-15	Figgjo	Wild	F2	F12
938	11	10.2	D	1.04	1	E14	Normal	Representative	10	1	Family-15	Figgjo	Wild	F2	F12
1311	14	10.9	D	1.08	2	E15	Normal	Representative	10	1	Family-15	Figgjo	Wild	F2	F12
1836	9	9.5	D	1.05	2	E17	Normal	Representative	9	1	Family-15	Figgjo	Wild	F2	F12
568	8	9.2	D	1.03	1	E12	D.rest	D.Rest	9	1	Family-15	Figgjo	Wild	F2	F12
858	13	10.8	D	1.03	1	E13	D.rest	D.Rest	10	1	Family-15	Figgjo	Wild	F2	F12
2302	7	8.9	D	0.99	2	E18	D.rest	D.Rest	8	1	Family-15	Figgjo	Wild	F2	F12
2295	7	9.1	D	0.93	2	E18	D.rest	D.Rest	9	1	Family-15	Figgjo	Wild	F2	F12
787	7	8.6	D	1.1	1	E13	F.Rest	Representative	8	1	Family-15	Figgjo	Wild	F2	F12
818	8	8.9	D	1.13	1	E13	F.Rest	Representative	8	1	Family-15	Figgjo	Wild	F2	F12
813	9	9.6	D	1.02	1	E13	F.Rest	Representative	9	1	Family-15	Figgjo	Wild	F2	F12
1043	11	10.2	D	1.04	1	E14	F.Rest	Representative	10	1	Family-15	Figgjo	Wild	F2	F12
19	20	12.1	D	1.13	1	E11	Normal	Representative	12	1	Family-16	Figgjo.x.Domestic1	Hybrid	F2	M12
433	21	12.1	D	1.19	1	E12	Normal	Representative	12	1	Family-16	Figgjo.x.Domestic1	Hybrid	F2	M12
758	13	10.4	D	1.16	1	E13	Normal	Representative	10	1	Family-16	Figgjo.x.Domestic1	Hybrid	F2	M12
905	11	10.2	D	1.04	1	E14	Normal	Representative	10	1	Family-16	Figgjo.x.Domestic1	Hybrid	F2	M12
1267	11	10.1	D	1.07	2	E15	Normal	Representative	10	1	Family-16	Figgjo.x.Domestic1	Hybrid	F2	M12
1789	18	11.8	D	1.1	2	E17	Normal	Representative	11	1	Family-16	Figgjo.x.Domestic1	Hybrid	F2	M12
2121	15	11.1	D	1.1	2	E18	Normal	Representative	11	1	Family-16	Figgjo.x.Domestic1	Hybrid	F2	M12
283	17	11.8	D	1.03	1	E11	D.rest	D.Rest	11	1	Family-16	Figgjo.x.Domestic1	Hybrid	F2	M12
569	15	11.3	D	1.04	1	E12	D.rest	D.Rest	11	1	Family-16	Figgjo.x.Domestic1	Hybrid	F2	M12
847	10	10.2	D	0.94	1	E13	D.rest	D.Rest	10	1	Family-16	Figgjo.x.Domestic1	Hybrid	F2	M12
1438	9	9.8	D	0.96	2	E15	D.rest	D.Rest	9	1	Family-16	Figgjo.x.Domestic1	Hybrid	F2	M12
1706	21	12.3	D	1.13	2	E16	D.rest	D.Rest	12	1	Family-16	Figgjo.x.Domestic1	Hybrid	F2	M12
2006	21	13.7	D	0.82	2	E17	D.rest	D.Rest	13	2	Family-16	Figgjo.x.Domestic1	Hybrid	F2	M12
2284	10	10	D	1	2	E18	D.rest	D.Rest	10	1	Family-16	Figgjo.x.Domestic1	Hybrid	F2	M12
2266	11	10.1	D	1.07	2	E18	D.rest	D.Rest	10	1	Family-16	Figgjo.x.Domestic1	Hybrid	F2	M12
2272	11	10.2	D	1.04	2	E18	D.rest	D.Rest	10	1	Family-16	Figgjo.x.Domestic1	Hybrid	F2	M12
785	18	11.7	D	1.12	1	E13	F.Rest	Representative	11	1	Family-16	Figgjo.x.Domestic1	Hybrid	F2	M12
1394	13	10.8	D	1.03	2	E15	F.Rest	Representative	10	1	Family-16	Figgjo.x.Domestic1	Hybrid	F2	M12
1681	14	10.9	D	1.08	2	E16	F.Rest	Representative	10	1	Family-16	Figgjo.x.Domestic1	Hybrid	F2	M12
180	13	10.6	D	1.09	1	E11	Normal	Representative	10	1	Family-17	Figgjo	Wild	F3	F13
129	17	11.2	D	1.21	1	E11	Normal	Representative	11	1	Family-17	Figgjo	Wild	F3	F13
132	25	12.7	D	1.22	1	E11	Normal	Representative	12	2	Family-17	Figgjo	Wild	F3	F13
650	7	8.5	D	1.14	1	E13	Normal	Representative	8	1	Family-17	Figgjo	Wild	F3	F13
743	10	9.7	D	1.1	1	E13	Normal	Representative	9	1	Family-17	Figgjo	Wild	F3	F13
686	14	10.6	D	1.18	1	E13	Normal	Representative	10	1	Family-17	Figgjo	Wild	F3	F13
1014	5	7.8	D	1.05	1	E14	Normal	Representative	7	1	Family-17	Figgjo	Wild	F3	F13
919	8	9.2	D	1.03	1	E14	Normal	Representative	9	1	Family-17	Figgjo	Wild	F3	F13
1182	12	10.1	D	1.16	2	E15	Normal	Representative	10	1	Family-17	Figgjo	Wild	F3	F13
1847	12	10.4	D	1.07	2	E17	Normal	Representative	10	1	Family-17	Figgjo	Wild	F3	F13
2135	9	9.5	D	1.05	2	E18	Normal	Representative	9	1	Family-17	Figgjo	Wild	F3	F13
2031	10	9.8	D	1.06	2	E18	Normal	Representative	9	1	Family-17	Figgjo	Wild	F3	F13
2054	11	9.9	D	1.13	2	E18	Normal	Representative	9	1	Family-17	Figgjo	Wild	F3	F13
2037	12	10.2	D	1.13	2	E18	Normal	Representative	10	1	Family-17	Figgjo	Wild	F3	F13
2070	13	10.2	D	1.23	2	E18	Normal	Representative	10	1	Family-17	Figgjo	Wild	F3	F13
2030	13	10.4	D	1.16	2	E18	Normal	Representative	10	1	Family-17	Figgjo	Wild	F3	F13
576	7	8.8	D	1.03	1	E12	D.rest	D.Rest	8	1	Family-17	Figgjo	Wild	F3	F13
866	14	10.7	D	1.14	1	E13	D.rest	D.Rest	10	1	Family-17	Figgjo	Wild	F3	F13
1441	21	12.3	D	1.13	2	E15	D.rest	D.Rest	12	1	Family-17	Figgjo	Wild	F3	F13
1698	10	9.5	D	1.17	2	E16	D.rest	D.Rest	9	1	Family-17	Figgjo	Wild	F3	F13
1717	11	10.1	D	1.07	2	E16	D.rest	D.Rest	10	1	Family-17	Figgjo	Wild	F3	F13
1705	14	10.7	D	1.14	2	E16	D.rest	D.Rest	10	1	Family-17	Figgjo	Wild	F3	F13
1987	10	9.6	D	1.13	2	E17	D.rest	D.Rest	9	1	Family-17	Figgjo	Wild	F3	F13
1973	10	9.9	D	1.03	2	E17	D.rest	D.Rest	9	1	Family-17	Figgjo	Wild	F3	F13
1982	11	10.1	D	1.07	2	E17	D.rest	D.Rest	10	1	Family-17	Figgjo	Wild	F3	F13
2296	10	9.9	D	1.03	2	E18	D.rest	D.Rest	9	1	Family-17	Figgjo	Wild	F3	F13
2287	11	10	D	1.1	2	E18	D.rest	D.Rest	10	1	Family-17	Figgjo	Wild	F3	F13
535	11	9.9	D	1.13	1	E12	F.Rest	Representative	9	1	Family-17	Figgjo	Wild	F3	F13
548	17	11.3	D	1.18	1	E12	F.Rest	Representative	11	1	Family-17	Figgjo	Wild	F3	F13
800	19	11.8	D	1.16	1	E13	F.Rest	Representative	11	1	Family-17	Figgjo	Wild	F3	F13
1646	19	11.8	D	1.16	2	E16	F.Rest	Representative	11	1	Family-17	Figgjo	Wild	F3	F13
2212	7	8.8	D	1.03	2	E18	F.Rest	Representative	8	1	Family-17	Figgjo	Wild	F3	F13
2214	10	9.8	D	1.06	2	E18	F.Rest	Representative	9	1	Family-17	Figgjo	Wild	F3	F13
2178	23	12.5	D	1.18	2	E18	F.Rest	Representative	12	1	Family-17	Figgjo	Wild	F3	F13
2204	29	13.7	D	1.13	2	E18	F.Rest	Representative	13	2	Family-17	Figgjo	Wild	F3	F13
329	32	13.9	D	1.19	1	E12	Normal	Representative	13	2	Family-18	Figgjo.x.Domestic1	Hybrid	F3	M13
898	37	14.7	D	1.16	1	E14	Normal	Representative	14	2	Family-18	Figgjo.x.Domestic1	Hybrid	F3	M13
1527	43	15.3	D	1.2	2	E16	Normal	Representative	15	2	Family-18	Figgjo.x.Domestic1	Hybrid	F3	M13
1533	48	15.9	D	1.19	2	E16	Normal	Representative	15	2	Family-18	Figgjo.x.Domestic1	Hybrid	F3	M13
1784	33	13.9	D	1.23	2	E17	Normal	Representative	13	2	Family-18	Figgjo.x.Domestic1	Hybrid	F3	M13
2069	26	13	D	1.18	2	E18	Normal	Representative	13	2	Family-18	Figgjo.x.Domestic1	Hybrid	F3	M13
286	14	10.8	D	1.11	1	E11	D.rest	D.Rest	10	1	Family-18	Figgjo.x.Domestic1	Hybrid	F3	M13
2312	15	11	D	1.13	2	E18	D.rest	D.Rest	11	1	Family-18	Figgjo.x.Domestic1	Hybrid	F3	M13
206	51	16.6	D	1.11	1	E11	F.Rest	Representative	16	2	Family-18	Figgjo.x.Domestic1	Hybrid	F3	M13
1354	61	17.1	D	1.22	2	E15	F.Rest	Representative	17	2	Family-18	Figgjo.x.Domestic1	Hybrid	F3	M13
72	19	11.8	D	1.16	1	E11	Normal	Representative	11	1	Family-19	Figgjo	Wild	F4	F14
383	8	9	D	1.1	1	E12	Normal	Representative	9	1	Family-19	Figgjo	Wild	F4	F14
374	13	10.4	D	1.16	1	E12	Normal	Representative	10	1	Family-19	Figgjo	Wild	F4	F14
661	12	10.3	D	1.1	1	E13	Normal	Representative	10	1	Family-19	Figgjo	Wild	F4	F14
716	14	10.9	D	1.08	1	E13	Normal	Representative	10	1	Family-19	Figgjo	Wild	F4	F14
1509	15	11.2	D	1.07	2	E16	Normal	Representative	11	1	Family-19	Figgjo	Wild	F4	F14
1594	19	11.8	D	1.16	2	E16	Normal	Representative	11	1	Family-19	Figgjo	Wild	F4	F14
1808	15	11	D	1.13	2	E17	Normal	Representative	11	1	Family-19	Figgjo	Wild	F4	F14
1864	17	11.4	D	1.15	2	E17	Normal	Representative	11	1	Family-19	Figgjo	Wild	F4	F14
2033	14	11	D	1.05	2	E18	Normal	Representative	11	1	Family-19	Figgjo	Wild	F4	F14
296	13	10.9	D	1	1	E11	D.rest	D.Rest	10	1	Family-19	Figgjo	Wild	F4	F14
1431	11	10.2	D	1.04	2	E15	D.rest	D.Rest	10	1	Family-19	Figgjo	Wild	F4	F14
2001	8	9.2	D	1.03	2	E17	D.rest	D.Rest	9	1	Family-19	Figgjo	Wild	F4	F14
2273	10	9.9	D	1.03	2	E18	D.rest	D.Rest	9	1	Family-19	Figgjo	Wild	F4	F14
2269	13	10.5	D	1.12	2	E18	D.rest	D.Rest	10	1	Family-19	Figgjo	Wild	F4	F14
251	11	9.9	D	1.13	1	E11	F.Rest	Representative	9	1	Family-19	Figgjo	Wild	F4	F14
1330	12	10.4	D	1.07	2	E15	F.Rest	Representative	10	1	Family-19	Figgjo	Wild	F4	F14
1964	7	8.7	D	1.06	2	E17	F.Rest	Representative	8	1	Family-19	Figgjo	Wild	F4	F14
1912	15	10.9	D	1.16	2	E17	F.Rest	Representative	10	1	Family-19	Figgjo	Wild	F4	F14
419	12	10.3	D	1.1	1	E12	Normal	Representative	10	1	Family-2	Arna	Wild	A2	A10
944	12	10.4	D	1.07	1	E14	Normal	Representative	10	1	Family-2	Arna	Wild	A2	A10
1188	12	10.3	D	1.1	2	E15	Normal	Representative	10	1	Family-2	Arna	Wild	A2	A10
2152	8	9.2	D	1.03	2	E18	Normal	Representative	9	1	Family-2	Arna	Wild	A2	A10
2111	28	13.7	D	1.09	2	E18	Normal	Representative	13	2	Family-2	Arna	Wild	A2	A10
574	17	11.6	D	1.09	1	E12	D.rest	D.Rest	11	1	Family-2	Arna	Wild	A2	A10
1418	21	12.4	D	1.1	2	E15	D.rest	D.Rest	12	1	Family-2	Arna	Wild	A2	A10
1709	12	10.3	D	1.1	2	E16	D.rest	D.Rest	10	1	Family-2	Arna	Wild	A2	A10
1990	9	9.8	D	0.96	2	E17	D.rest	D.Rest	9	1	Family-2	Arna	Wild	A2	A10
2015	38	15.3	D	1.06	2	E17	D.rest	D.Rest	15	2	Family-2	Arna	Wild	A2	A10
1035	13	10.9	D	1	1	E14	F.Rest	Representative	10	1	Family-2	Arna	Wild	A2	A10
1641	17	11.5	D	1.12	2	E16	F.Rest	Representative	11	1	Family-2	Arna	Wild	A2	A10
1907	9	9.8	D	0.96	2	E17	F.Rest	Representative	9	1	Family-2	Arna	Wild	A2	A10
648	11	10.3	D	1.01	1	E13	Normal	Representative	10	1	Family-20	Figgjo.x.Domestic1	Hybrid	F4	M14
2160	16	11.5	D	1.05	2	E18	Normal	Representative	11	1	Family-20	Figgjo.x.Domestic1	Hybrid	F4	M14
1042	15	11.1	D	1.1	1	E14	F.Rest	Representative	11	1	Family-20	Figgjo.x.Domestic1	Hybrid	F4	M14
88	6	8.6	D	0.94	1	E11	Normal	Representative	8	1	Family-25	Figgjo	Wild	F7	F17
124	9	9.4	D	1.08	1	E11	Normal	Representative	9	1	Family-25	Figgjo	Wild	F7	F17
130	11	10.2	D	1.04	1	E11	Normal	Representative	10	1	Family-25	Figgjo	Wild	F7	F17
18	14	10.6	D	1.18	1	E11	Normal	Representative	10	1	Family-25	Figgjo	Wild	F7	F17
348	16	11.3	D	1.11	1	E12	Normal	Representative	11	1	Family-25	Figgjo	Wild	F7	F17
1518	9	9.4	D	1.08	2	E16	Normal	Representative	9	1	Family-25	Figgjo	Wild	F7	F17
1490	11	9.8	D	1.17	2	E16	Normal	Representative	9	1	Family-25	Figgjo	Wild	F7	F17
1806	13	10.6	D	1.09	2	E17	Normal	Representative	10	1	Family-25	Figgjo	Wild	F7	F17
2056	11	10	D	1.1	2	E18	Normal	Representative	10	1	Family-25	Figgjo	Wild	F7	F17
291	9	9.8	D	0.96	1	E11	D.rest	D.Rest	9	1	Family-25	Figgjo	Wild	F7	F17
273	29	14.7	D	0.91	1	E11	D.rest	D.Rest	14	2	Family-25	Figgjo	Wild	F7	F17
860	9	10.8	D	0.71	1	E13	D.rest	D.Rest	10	1	Family-25	Figgjo	Wild	F7	F17
1436	6	8.4	D	1.01	2	E15	D.rest	D.Rest	8	1	Family-25	Figgjo	Wild	F7	F17
1429	9	9.6	D	1.02	2	E15	D.rest	D.Rest	9	1	Family-25	Figgjo	Wild	F7	F17
1434	10	9.7	D	1.1	2	E15	D.rest	D.Rest	9	1	Family-25	Figgjo	Wild	F7	F17
1412	16	11.7	D	1	2	E15	D.rest	D.Rest	11	1	Family-25	Figgjo	Wild	F7	F17
1715	9	9.6	D	1.02	2	E16	D.rest	D.Rest	9	1	Family-25	Figgjo	Wild	F7	F17
1712	9	9.7	D	0.99	2	E16	D.rest	D.Rest	9	1	Family-25	Figgjo	Wild	F7	F17
2004	8	9.5	D	0.93	2	E17	D.rest	D.Rest	9	1	Family-25	Figgjo	Wild	F7	F17
2307	13	10.7	D	1.06	2	E18	D.rest	D.Rest	10	1	Family-25	Figgjo	Wild	F7	F17
267	10	9.8	D	1.06	1	E11	F.Rest	Representative	9	1	Family-25	Figgjo	Wild	F7	F17
265	12	10.5	D	1.04	1	E11	F.Rest	Representative	10	1	Family-25	Figgjo	Wild	F7	F17
526	8	9.1	D	1.06	1	E12	F.Rest	Representative	9	1	Family-25	Figgjo	Wild	F7	F17
536	9	9.6	D	1.02	1	E12	F.Rest	Representative	9	1	Family-25	Figgjo	Wild	F7	F17
1068	8	9.1	D	1.06	1	E14	F.Rest	Representative	9	1	Family-25	Figgjo	Wild	F7	F17
1108	11	10.1	D	1.07	1	E14	F.Rest	Representative	10	1	Family-25	Figgjo	Wild	F7	F17
1334	7	9	D	0.96	2	E15	F.Rest	Representative	9	1	Family-25	Figgjo	Wild	F7	F17
1630	9	9.6	D	1.02	2	E16	F.Rest	Representative	9	1	Family-25	Figgjo	Wild	F7	F17
1904	7	8.6	D	1.1	2	E17	F.Rest	Representative	8	1	Family-25	Figgjo	Wild	F7	F17
1910	10	9.8	D	1.06	2	E17	F.Rest	Representative	9	1	Family-25	Figgjo	Wild	F7	F17
1888	11	10.6	D	0.92	2	E17	F.Rest	Representative	10	1	Family-25	Figgjo	Wild	F7	F17
425	14	10.6	D	1.18	1	E12	Normal	Representative	10	1	Family-26	Figgjo.x.Domestic1	Hybrid	F7	M17
1280	28	13.2	D	1.22	2	E15	Normal	Representative	13	2	Family-26	Figgjo.x.Domestic1	Hybrid	F7	M17
1195	28	13.3	D	1.19	2	E15	Normal	Representative	13	2	Family-26	Figgjo.x.Domestic1	Hybrid	F7	M17
1748	11	10.2	D	1.04	2	E17	Normal	Representative	10	1	Family-26	Figgjo.x.Domestic1	Hybrid	F7	M17
2134	18	11.9	D	1.07	2	E18	Normal	Representative	11	1	Family-26	Figgjo.x.Domestic1	Hybrid	F7	M17
297	17	11.7	D	1.06	1	E11	D.rest	D.Rest	11	1	Family-26	Figgjo.x.Domestic1	Hybrid	F7	M17
870	10	10.1	D	0.97	1	E13	D.rest	D.Rest	10	1	Family-26	Figgjo.x.Domestic1	Hybrid	F7	M17
843	18	11.8	D	1.1	1	E13	D.rest	D.Rest	11	1	Family-26	Figgjo.x.Domestic1	Hybrid	F7	M17
1133	11	10.1	D	1.07	1	E14	D.rest	D.Rest	10	1	Family-26	Figgjo.x.Domestic1	Hybrid	F7	M17
1421	11	10.1	D	1.07	2	E15	D.rest	D.Rest	10	1	Family-26	Figgjo.x.Domestic1	Hybrid	F7	M17
1425	13	11.4	D	0.88	2	E15	D.rest	D.Rest	11	1	Family-26	Figgjo.x.Domestic1	Hybrid	F7	M17
1999	9	9.4	D	1.08	2	E17	D.rest	D.Rest	9	1	Family-26	Figgjo.x.Domestic1	Hybrid	F7	M17
1983	13	10.3	D	1.19	2	E17	D.rest	D.Rest	10	1	Family-26	Figgjo.x.Domestic1	Hybrid	F7	M17
1998	12	10.7	D	0.98	2	E17	D.rest	D.Rest	10	1	Family-26	Figgjo.x.Domestic1	Hybrid	F7	M17
2294	8	9.4	D	0.96	2	E18	D.rest	D.Rest	9	1	Family-26	Figgjo.x.Domestic1	Hybrid	F7	M17
2289	17	11.4	D	1.15	2	E18	D.rest	D.Rest	11	1	Family-26	Figgjo.x.Domestic1	Hybrid	F7	M17
791	11	10.2	D	1.04	1	E13	F.Rest	Representative	10	1	Family-26	Figgjo.x.Domestic1	Hybrid	F7	M17
1950	12	10.3	D	1.1	2	E17	F.Rest	Representative	10	1	Family-26	Figgjo.x.Domestic1	Hybrid	F7	M17
2182	16	11.3	D	1.11	2	E18	F.Rest	Representative	11	1	Family-26	Figgjo.x.Domestic1	Hybrid	F7	M17
127	15	10.9	D	1.16	1	E11	Normal	Representative	10	1	Family-3	Arna	Wild	A3	A11
669	18	11.6	D	1.15	1	E13	Normal	Representative	11	1	Family-3	Arna	Wild	A3	A11
1602	18	11.6	D	1.15	2	E16	Normal	Representative	11	1	Family-3	Arna	Wild	A3	A11
1866	19	11.8	D	1.16	2	E17	Normal	Representative	11	1	Family-3	Arna	Wild	A3	A11
2137	14	10.9	D	1.08	2	E18	Normal	Representative	10	1	Family-3	Arna	Wild	A3	A11
573	20	11.9	D	1.19	1	E12	D.rest	D.Rest	11	1	Family-3	Arna	Wild	A3	A11
1136	15	11	D	1.13	1	E14	D.rest	D.Rest	11	1	Family-3	Arna	Wild	A3	A11
1704	14	10.9	D	1.08	2	E16	D.rest	D.Rest	10	1	Family-3	Arna	Wild	A3	A11
1701	18	11.6	D	1.15	2	E16	D.rest	D.Rest	11	1	Family-3	Arna	Wild	A3	A11
1978	19	11.8	D	1.16	2	E17	D.rest	D.Rest	11	1	Family-3	Arna	Wild	A3	A11
2002	48	16.2	D	1.13	2	E17	D.rest	D.Rest	16	2	Family-3	Arna	Wild	A3	A11
2271	15	11	D	1.13	2	E18	D.rest	D.Rest	11	1	Family-3	Arna	Wild	A3	A11
484	18	11.6	D	1.15	1	E12	F.Rest	Representative	11	1	Family-3	Arna	Wild	A3	A11
1091	10	9.8	D	1.06	1	E14	F.Rest	Representative	9	1	Family-3	Arna	Wild	A3	A11
738	19	11.8	D	1.16	1	E13	Normal	Representative	11	1	Family-34	Domestic1	Farm	M2	M12
957	17	11.5	D	1.12	1	E14	Normal	Representative	11	1	Family-34	Domestic1	Farm	M2	M12
1770	14	10.7	D	1.14	2	E17	Normal	Representative	10	1	Family-34	Domestic1	Farm	M2	M12
2103	18	11.8	D	1.1	2	E18	Normal	Representative	11	1	Family-34	Domestic1	Farm	M2	M12
276	20	12.2	D	1.1	1	E11	D.rest	D.Rest	12	1	Family-34	Domestic1	Farm	M2	M12
1689	22	12.3	D	1.18	2	E16	D.rest	D.Rest	12	1	Family-34	Domestic1	Farm	M2	M12
1398	21	11.9	D	1.25	2	E15	F.Rest	Representative	11	1	Family-34	Domestic1	Farm	M2	M12
2170	24	12.8	D	1.14	2	E18	F.Rest	Representative	12	2	Family-34	Domestic1	Farm	M2	M12
2007	71	18.4	D	1.14	2	E17	D.rest	D.Rest	18	2	Family-36	Domestic1	Farm	M3	M13
2005	74	18.9	D	1.1	2	E17	D.rest	D.Rest	18	2	Family-36	Domestic1	Farm	M3	M13
473	15	10.8	D	1.19	1	E12	Normal	Representative	10	1	Family-40	Domestic1	Farm	M5	M15
728	51	16	D	1.25	1	E13	Normal	Representative	16	2	Family-40	Domestic1	Farm	M5	M15
873	58	17.1	D	1.16	1	E13	D.rest	D.Rest	17	2	Family-40	Domestic1	Farm	M5	M15
1433	15	10.8	D	1.19	2	E15	D.rest	D.Rest	10	1	Family-40	Domestic1	Farm	M5	M15
1413	28	13.2	D	1.22	2	E15	D.rest	D.Rest	13	2	Family-40	Domestic1	Farm	M5	M15
2009	83	19.8	D	1.07	2	E17	D.rest	D.Rest	19	2	Family-40	Domestic1	Farm	M5	M15
2011	86	19.9	D	1.09	2	E17	D.rest	D.Rest	19	2	Family-40	Domestic1	Farm	M5	M15
216	46	15.7	D	1.19	1	E11	F.Rest	Representative	15	2	Family-40	Domestic1	Farm	M5	M15
361	37	14.7	D	1.16	1	E12	Normal	Representative	14	2	Family-44	Domestic1	Farm	M7	M17
1611	13	10.3	D	1.19	2	E16	Normal	Representative	10	1	Family-44	Domestic1	Farm	M7	M17
1552	36	15	D	1.07	2	E16	Normal	Representative	15	2	Family-44	Domestic1	Farm	M7	M17
1843	11	10	D	1.1	2	E17	Normal	Representative	10	1	Family-44	Domestic1	Farm	M7	M17
2156	29	13.5	D	1.18	2	E18	Normal	Representative	13	2	Family-44	Domestic1	Farm	M7	M17
281	15	11.2	D	1.07	1	E11	D.rest	D.Rest	11	1	Family-44	Domestic1	Farm	M7	M17
274	17	11.3	D	1.18	1	E11	D.rest	D.Rest	11	1	Family-44	Domestic1	Farm	M7	M17
299	17	11.6	D	1.09	1	E11	D.rest	D.Rest	11	1	Family-44	Domestic1	Farm	M7	M17
1129	13	10.6	D	1.09	1	E14	D.rest	D.Rest	10	1	Family-44	Domestic1	Farm	M7	M17
1135	18	11.8	D	1.1	1	E14	D.rest	D.Rest	11	1	Family-44	Domestic1	Farm	M7	M17
1123	28	13.6	D	1.11	1	E14	D.rest	D.Rest	13	2	Family-44	Domestic1	Farm	M7	M17
1713	17	11.4	D	1.15	2	E16	D.rest	D.Rest	11	1	Family-44	Domestic1	Farm	M7	M17
1692	20	12.2	D	1.1	2	E16	D.rest	D.Rest	12	1	Family-44	Domestic1	Farm	M7	M17
2003	46	16.2	D	1.08	2	E17	D.rest	D.Rest	16	2	Family-44	Domestic1	Farm	M7	M17
2288	19	11.7	D	1.19	2	E18	D.rest	D.Rest	11	1	Family-44	Domestic1	Farm	M7	M17
1118	9	9.4	D	1.08	1	E14	F.Rest	Representative	9	1	Family-44	Domestic1	Farm	M7	M17
1371	14	10.7	D	1.14	2	E15	F.Rest	Representative	10	1	Family-44	Domestic1	Farm	M7	M17
1676	17	11.6	D	1.09	2	E16	F.Rest	Representative	11	1	Family-44	Domestic1	Farm	M7	M17
2173	11	10.1	D	1.07	2	E18	F.Rest	Representative	10	1	Family-44	Domestic1	Farm	M7	M17
1751	15	11.2	D	1.07	2	E17	Normal	Representative	11	1	Family-49	Domestic2	Farm	S1	S9
1422	17	11.4	D	1.15	2	E15	D.rest	D.Rest	11	1	Family-49	Domestic2	Farm	S1	S9
1976	15	11.1	D	1.1	2	E17	D.rest	D.Rest	11	1	Family-49	Domestic2	Farm	S1	S9
16	8	8.9	D	1.13	1	E11	Normal	Representative	8	1	Family-5	Arna	Wild	A5	A13
151	12	10	D	1.2	1	E11	Normal	Representative	10	1	Family-5	Arna	Wild	A5	A13
104	12	10.3	D	1.1	1	E11	Normal	Representative	10	1	Family-5	Arna	Wild	A5	A13
456	10	9.7	D	1.1	1	E12	Normal	Representative	9	1	Family-5	Arna	Wild	A5	A13
413	12	10.2	D	1.13	1	E12	Normal	Representative	10	1	Family-5	Arna	Wild	A5	A13
918	12	10.3	D	1.1	1	E14	Normal	Representative	10	1	Family-5	Arna	Wild	A5	A13
912	13	10.5	D	1.12	1	E14	Normal	Representative	10	1	Family-5	Arna	Wild	A5	A13
1575	12	10.2	D	1.13	2	E16	Normal	Representative	10	1	Family-5	Arna	Wild	A5	A13
1830	15	11.1	D	1.1	2	E17	Normal	Representative	11	1	Family-5	Arna	Wild	A5	A13
1781	20	12	D	1.16	2	E17	Normal	Representative	12	1	Family-5	Arna	Wild	A5	A13
2058	9	9.6	D	1.02	2	E18	Normal	Representative	9	1	Family-5	Arna	Wild	A5	A13
565	11	9.9	D	1.13	1	E12	D.rest	D.Rest	9	1	Family-5	Arna	Wild	A5	A13
582	10	9.9	D	1.03	1	E12	D.rest	D.Rest	9	1	Family-5	Arna	Wild	A5	A13
579	13	10.8	D	1.03	1	E12	D.rest	D.Rest	10	1	Family-5	Arna	Wild	A5	A13
865	7	8.9	D	0.99	1	E13	D.rest	D.Rest	8	1	Family-5	Arna	Wild	A5	A13
848	12	10.3	D	1.1	1	E13	D.rest	D.Rest	10	1	Family-5	Arna	Wild	A5	A13
1426	9	9.5	D	1.05	2	E15	D.rest	D.Rest	9	1	Family-5	Arna	Wild	A5	A13
1710	10	9.8	D	1.06	2	E16	D.rest	D.Rest	9	1	Family-5	Arna	Wild	A5	A13
1716	10	9.8	D	1.06	2	E16	D.rest	D.Rest	9	1	Family-5	Arna	Wild	A5	A13
1720	11	10.2	D	1.04	2	E16	D.rest	D.Rest	10	1	Family-5	Arna	Wild	A5	A13
1719	14	10.7	D	1.14	2	E16	D.rest	D.Rest	10	1	Family-5	Arna	Wild	A5	A13
1995	12	10	D	1.2	2	E17	D.rest	D.Rest	10	1	Family-5	Arna	Wild	A5	A13
1994	14	11.1	D	1.02	2	E17	D.rest	D.Rest	11	1	Family-5	Arna	Wild	A5	A13
2315	5	8	D	0.98	2	E18	D.rest	D.Rest	8	1	Family-5	Arna	Wild	A5	A13
2262	10	9.7	D	1.1	2	E18	D.rest	D.Rest	9	1	Family-5	Arna	Wild	A5	A13
245	11	10	D	1.1	1	E11	F.Rest	Representative	10	1	Family-5	Arna	Wild	A5	A13
1026	12	10.2	D	1.13	1	E14	F.Rest	Representative	10	1	Family-5	Arna	Wild	A5	A13
2225	9	9.4	D	1.08	2	E18	F.Rest	Representative	9	1	Family-5	Arna	Wild	A5	A13
312	13	10.4	D	1.16	1	E12	Normal	Representative	10	1	Family-50	Domestic2.x.Vosso	Hybrid	S1	V9
393	15	10.9	D	1.16	1	E12	Normal	Representative	10	1	Family-50	Domestic2.x.Vosso	Hybrid	S1	V9
427	23	12.1	D	1.3	1	E12	Normal	Representative	12	1	Family-50	Domestic2.x.Vosso	Hybrid	S1	V9
1211	15	11.2	D	1.07	2	E15	Normal	Representative	11	1	Family-50	Domestic2.x.Vosso	Hybrid	S1	V9
1607	18	11.5	D	1.18	2	E16	Normal	Representative	11	1	Family-50	Domestic2.x.Vosso	Hybrid	S1	V9
2108	15	10.8	D	1.19	2	E18	Normal	Representative	10	1	Family-50	Domestic2.x.Vosso	Hybrid	S1	V9
284	16	11.4	D	1.08	1	E11	D.rest	D.Rest	11	1	Family-50	Domestic2.x.Vosso	Hybrid	S1	V9
1148	13	10.8	D	1.03	1	E14	D.rest	D.Rest	10	1	Family-50	Domestic2.x.Vosso	Hybrid	S1	V9
1120	14	11.6	D	0.9	1	E14	D.rest	D.Rest	11	1	Family-50	Domestic2.x.Vosso	Hybrid	S1	V9
1699	9	9.7	D	0.99	2	E16	D.rest	D.Rest	9	1	Family-50	Domestic2.x.Vosso	Hybrid	S1	V9
1992	7	9	D	0.96	2	E17	D.rest	D.Rest	9	1	Family-50	Domestic2.x.Vosso	Hybrid	S1	V9
2304	13	10.4	D	1.16	2	E18	D.rest	D.Rest	10	1	Family-50	Domestic2.x.Vosso	Hybrid	S1	V9
2311	13	10.7	D	1.06	2	E18	D.rest	D.Rest	10	1	Family-50	Domestic2.x.Vosso	Hybrid	S1	V9
786	9	9.4	D	1.08	1	E13	F.Rest	Representative	9	1	Family-50	Domestic2.x.Vosso	Hybrid	S1	V9
1614	16	11.5	D	1.05	2	E16	F.Rest	Representative	11	1	Family-50	Domestic2.x.Vosso	Hybrid	S1	V9
1940	19	11.5	D	1.25	2	E17	F.Rest	Representative	11	1	Family-50	Domestic2.x.Vosso	Hybrid	S1	V9
1758	28	13.4	D	1.16	2	E17	Normal	Representative	13	2	Family-51	Domestic2	Farm	S2	S10
1889	37	14.9	D	1.12	2	E17	F.Rest	Representative	14	2	Family-51	Domestic2	Farm	S2	S10
2217	21	11.9	D	1.25	2	E18	F.Rest	Representative	11	1	Family-51	Domestic2	Farm	S2	S10
135	18	11.5	D	1.18	1	E11	Normal	Representative	11	1	Family-52	Domestic2.x.Vosso	Hybrid	S2	V10
357	38	14.6	D	1.22	1	E12	Normal	Representative	14	2	Family-52	Domestic2.x.Vosso	Hybrid	S2	V10
1315	32	14	D	1.17	2	E15	Normal	Representative	14	2	Family-52	Domestic2.x.Vosso	Hybrid	S2	V10
1787	22	12.2	D	1.21	2	E17	Normal	Representative	12	1	Family-52	Domestic2.x.Vosso	Hybrid	S2	V10
1764	30	13.9	D	1.12	2	E17	Normal	Representative	13	2	Family-52	Domestic2.x.Vosso	Hybrid	S2	V10
562	23	13.4	D	0.96	1	E12	D.rest	D.Rest	13	2	Family-52	Domestic2.x.Vosso	Hybrid	S2	V10
1143	19	11.9	D	1.13	1	E14	D.rest	D.Rest	11	1	Family-52	Domestic2.x.Vosso	Hybrid	S2	V10
1700	14	10.7	D	1.14	2	E16	D.rest	D.Rest	10	1	Family-52	Domestic2.x.Vosso	Hybrid	S2	V10
1996	12	10.4	D	1.07	2	E17	D.rest	D.Rest	10	1	Family-52	Domestic2.x.Vosso	Hybrid	S2	V10
2299	11	10.2	D	1.04	2	E18	D.rest	D.Rest	10	1	Family-52	Domestic2.x.Vosso	Hybrid	S2	V10
2281	19	11.9	D	1.13	2	E18	D.rest	D.Rest	11	1	Family-52	Domestic2.x.Vosso	Hybrid	S2	V10
235	28	13.2	D	1.22	1	E11	F.Rest	Representative	13	2	Family-52	Domestic2.x.Vosso	Hybrid	S2	V10
1967	20	12	D	1.16	2	E17	F.Rest	Representative	12	1	Family-52	Domestic2.x.Vosso	Hybrid	S2	V10
2228	21	12.5	D	1.08	2	E18	F.Rest	Representative	12	1	Family-52	Domestic2.x.Vosso	Hybrid	S2	V10
561	36	14.3	D	1.23	1	E12	D.rest	D.Rest	14	2	Family-54	Domestic2.x.Vosso	Hybrid	S3	V11
2286	5	7.9	D	1.01	2	E18	D.rest	D.Rest	7	1	Family-54	Domestic2.x.Vosso	Hybrid	S3	V11
597	21	12.2	D	1.16	1	E13	Normal	Representative	12	1	Family-57	Domestic2	Farm	S5	S13
1185	11	10.1	D	1.07	2	E15	Normal	Representative	10	1	Family-57	Domestic2	Farm	S5	S13
555	36	14.6	D	1.16	1	E12	D.rest	D.Rest	14	2	Family-57	Domestic2	Farm	S5	S13
841	16	11.4	D	1.08	1	E13	D.rest	D.Rest	11	1	Family-57	Domestic2	Farm	S5	S13
839	18	11.9	D	1.07	1	E13	D.rest	D.Rest	11	1	Family-57	Domestic2	Farm	S5	S13
1439	33	14.3	D	1.13	2	E15	D.rest	D.Rest	14	2	Family-57	Domestic2	Farm	S5	S13
2013	38	15.4	D	1.04	2	E17	D.rest	D.Rest	15	2	Family-57	Domestic2	Farm	S5	S13
69	25	13	D	1.14	1	E11	Normal	Representative	13	2	Family-58	Domestic2.x.Vosso	Hybrid	S5	V13
203	35	14.2	D	1.22	1	E11	Normal	Representative	14	2	Family-58	Domestic2.x.Vosso	Hybrid	S5	V13
1248	10	9.9	D	1.03	2	E15	Normal	Representative	9	1	Family-58	Domestic2.x.Vosso	Hybrid	S5	V13
1320	13	10.6	D	1.09	2	E15	Normal	Representative	10	1	Family-58	Domestic2.x.Vosso	Hybrid	S5	V13
1497	9	9.6	D	1.02	2	E16	Normal	Representative	9	1	Family-58	Domestic2.x.Vosso	Hybrid	S5	V13
1800	14	10.9	D	1.08	2	E17	Normal	Representative	10	1	Family-58	Domestic2.x.Vosso	Hybrid	S5	V13
857	14	10.9	D	1.08	1	E13	D.rest	D.Rest	10	1	Family-58	Domestic2.x.Vosso	Hybrid	S5	V13
838	17	11.5	D	1.12	1	E13	D.rest	D.Rest	11	1	Family-58	Domestic2.x.Vosso	Hybrid	S5	V13
872	40	15.4	D	1.1	1	E13	D.rest	D.Rest	15	2	Family-58	Domestic2.x.Vosso	Hybrid	S5	V13
1144	17	11.4	D	1.15	1	E14	D.rest	D.Rest	11	1	Family-58	Domestic2.x.Vosso	Hybrid	S5	V13
1141	21	12.3	D	1.13	1	E14	D.rest	D.Rest	12	1	Family-58	Domestic2.x.Vosso	Hybrid	S5	V13
1446	15	11	D	1.13	2	E15	D.rest	D.Rest	11	1	Family-58	Domestic2.x.Vosso	Hybrid	S5	V13
1703	19	12	D	1.1	2	E16	D.rest	D.Rest	12	1	Family-58	Domestic2.x.Vosso	Hybrid	S5	V13
1986	11	10	D	1.1	2	E17	D.rest	D.Rest	10	1	Family-58	Domestic2.x.Vosso	Hybrid	S5	V13
1997	16	11.6	D	1.03	2	E17	D.rest	D.Rest	11	1	Family-58	Domestic2.x.Vosso	Hybrid	S5	V13
1985	19	12.2	D	1.05	2	E17	D.rest	D.Rest	12	1	Family-58	Domestic2.x.Vosso	Hybrid	S5	V13
2314	8	9.2	D	1.03	2	E18	D.rest	D.Rest	9	1	Family-58	Domestic2.x.Vosso	Hybrid	S5	V13
2268	11	10.1	D	1.07	2	E18	D.rest	D.Rest	10	1	Family-58	Domestic2.x.Vosso	Hybrid	S5	V13
2313	11	10.2	D	1.04	2	E18	D.rest	D.Rest	10	1	Family-58	Domestic2.x.Vosso	Hybrid	S5	V13
2293	14	10.7	D	1.14	2	E18	D.rest	D.Rest	10	1	Family-58	Domestic2.x.Vosso	Hybrid	S5	V13
2292	14	10.8	D	1.11	2	E18	D.rest	D.Rest	10	1	Family-58	Domestic2.x.Vosso	Hybrid	S5	V13
2282	17	11.4	D	1.15	2	E18	D.rest	D.Rest	11	1	Family-58	Domestic2.x.Vosso	Hybrid	S5	V13
2280	17	11.8	D	1.03	2	E18	D.rest	D.Rest	11	1	Family-58	Domestic2.x.Vosso	Hybrid	S5	V13
2290	19	12	D	1.1	2	E18	D.rest	D.Rest	12	1	Family-58	Domestic2.x.Vosso	Hybrid	S5	V13
2298	20	12	D	1.16	2	E18	D.rest	D.Rest	12	1	Family-58	Domestic2.x.Vosso	Hybrid	S5	V13
224	12	10.2	D	1.13	1	E11	F.Rest	Representative	10	1	Family-58	Domestic2.x.Vosso	Hybrid	S5	V13
315	21	12.3	D	1.13	1	E12	Normal	Representative	12	1	Family-6	Arna	Wild	A6	A14
923	21	12.3	D	1.13	1	E14	Normal	Representative	12	1	Family-6	Arna	Wild	A6	A14
1169	18	11.6	D	1.15	2	E15	Normal	Representative	11	1	Family-6	Arna	Wild	A6	A14
1177	27	13.1	D	1.2	2	E15	Normal	Representative	13	2	Family-6	Arna	Wild	A6	A14
1206	32	14.1	D	1.14	2	E15	Normal	Representative	14	2	Family-6	Arna	Wild	A6	A14
1777	13	10.6	D	1.09	2	E17	Normal	Representative	10	1	Family-6	Arna	Wild	A6	A14
2123	13	10.6	D	1.09	2	E18	Normal	Representative	10	1	Family-6	Arna	Wild	A6	A14
280	40	15.4	D	1.1	1	E11	D.rest	D.Rest	15	2	Family-6	Arna	Wild	A6	A14
1137	20	12	D	1.16	1	E14	D.rest	D.Rest	12	1	Family-6	Arna	Wild	A6	A14
1417	19	12	D	1.1	2	E15	D.rest	D.Rest	12	1	Family-6	Arna	Wild	A6	A14
1707	20	11.9	D	1.19	2	E16	D.rest	D.Rest	11	1	Family-6	Arna	Wild	A6	A14
2278	13	10.7	D	1.06	2	E18	D.rest	D.Rest	10	1	Family-6	Arna	Wild	A6	A14
803	30	14	D	1.09	1	E13	F.Rest	Representative	14	2	Family-6	Arna	Wild	A6	A14
1073	13	10.7	D	1.06	1	E14	F.Rest	Representative	10	1	Family-6	Arna	Wild	A6	A14
2164	10	10	D	1	2	E18	F.Rest	Representative	10	1	Family-6	Arna	Wild	A6	A14
2195	20	12	D	1.16	2	E18	F.Rest	Representative	12	1	Family-6	Arna	Wild	A6	A14
2261	26	12.9	D	1.21	2	E18	D.rest	D.Rest	12	2	Family-63	Domestic2	Farm	S8	S16
2259	28	13.1	D	1.25	2	E18	D.rest	D.Rest	13	2	Family-63	Domestic2	Farm	S8	S16
863	15	11.1	D	1.1	1	E13	D.rest	D.Rest	11	1	Family-64	Domestic2.x.Vosso	Hybrid	S8	V16
2263	15	11	D	1.13	2	E18	D.rest	D.Rest	11	1	Family-64	Domestic2.x.Vosso	Hybrid	S8	V16
194	18	11.6	D	1.15	1	E11	Normal	Representative	11	1	Family-66	Vosso	Wild	V2	V10
95	20	12.1	D	1.13	1	E11	Normal	Representative	12	1	Family-66	Vosso	Wild	V2	V10
409	14	10.9	D	1.08	1	E12	Normal	Representative	10	1	Family-66	Vosso	Wild	V2	V10
434	19	11.6	D	1.22	1	E12	Normal	Representative	11	1	Family-66	Vosso	Wild	V2	V10
979	8	9.1	D	1.06	1	E14	Normal	Representative	9	1	Family-66	Vosso	Wild	V2	V10
965	11	10	D	1.1	1	E14	Normal	Representative	10	1	Family-66	Vosso	Wild	V2	V10
995	13	10.7	D	1.06	1	E14	Normal	Representative	10	1	Family-66	Vosso	Wild	V2	V10
975	14	10.9	D	1.08	1	E14	Normal	Representative	10	1	Family-66	Vosso	Wild	V2	V10
1223	11	9.9	D	1.13	2	E15	Normal	Representative	9	1	Family-66	Vosso	Wild	V2	V10
1286	11	10	D	1.1	2	E15	Normal	Representative	10	1	Family-66	Vosso	Wild	V2	V10
1174	13	10.4	D	1.16	2	E15	Normal	Representative	10	1	Family-66	Vosso	Wild	V2	V10
1275	16	11.2	D	1.14	2	E15	Normal	Representative	11	1	Family-66	Vosso	Wild	V2	V10
1566	11	10.1	D	1.07	2	E16	Normal	Representative	10	1	Family-66	Vosso	Wild	V2	V10
1520	20	11.9	D	1.19	2	E16	Normal	Representative	11	1	Family-66	Vosso	Wild	V2	V10
2022	14	11	D	1.05	2	E18	Normal	Representative	11	1	Family-66	Vosso	Wild	V2	V10
295	20	12.2	D	1.1	1	E11	D.rest	D.Rest	12	1	Family-66	Vosso	Wild	V2	V10
290	25	12.9	D	1.16	1	E11	D.rest	D.Rest	12	2	Family-66	Vosso	Wild	V2	V10
581	9	9.6	D	1.02	1	E12	D.rest	D.Rest	9	1	Family-66	Vosso	Wild	V2	V10
557	15	11.2	D	1.07	1	E12	D.rest	D.Rest	11	1	Family-66	Vosso	Wild	V2	V10
572	18	11.9	D	1.07	1	E12	D.rest	D.Rest	11	1	Family-66	Vosso	Wild	V2	V10
837	16	11.3	D	1.11	1	E13	D.rest	D.Rest	11	1	Family-66	Vosso	Wild	V2	V10
859	18	11.7	D	1.12	1	E13	D.rest	D.Rest	11	1	Family-66	Vosso	Wild	V2	V10
842	22	12.5	D	1.13	1	E13	D.rest	D.Rest	12	1	Family-66	Vosso	Wild	V2	V10
1149	11	10.2	D	1.04	1	E14	D.rest	D.Rest	10	1	Family-66	Vosso	Wild	V2	V10
1145	13	11	D	0.98	1	E14	D.rest	D.Rest	11	1	Family-66	Vosso	Wild	V2	V10
1122	16	11.4	D	1.08	1	E14	D.rest	D.Rest	11	1	Family-66	Vosso	Wild	V2	V10
1131	16	11.5	D	1.05	1	E14	D.rest	D.Rest	11	1	Family-66	Vosso	Wild	V2	V10
1432	14	11	D	1.05	2	E15	D.rest	D.Rest	11	1	Family-66	Vosso	Wild	V2	V10
1414	16	11.6	D	1.03	2	E15	D.rest	D.Rest	11	1	Family-66	Vosso	Wild	V2	V10
1419	18	11.8	D	1.1	2	E15	D.rest	D.Rest	11	1	Family-66	Vosso	Wild	V2	V10
1714	10	9.6	D	1.13	2	E16	D.rest	D.Rest	9	1	Family-66	Vosso	Wild	V2	V10
1711	21	12.2	D	1.16	2	E16	D.rest	D.Rest	12	1	Family-66	Vosso	Wild	V2	V10
1971	8	9.2	D	1.03	2	E17	D.rest	D.Rest	9	1	Family-66	Vosso	Wild	V2	V10
1991	9	9.6	D	1.02	2	E17	D.rest	D.Rest	9	1	Family-66	Vosso	Wild	V2	V10
1988	14	11.1	D	1.02	2	E17	D.rest	D.Rest	11	1	Family-66	Vosso	Wild	V2	V10
1979	23	12.9	D	1.07	2	E17	D.rest	D.Rest	12	2	Family-66	Vosso	Wild	V2	V10
2308	10	9.8	D	1.06	2	E18	D.rest	D.Rest	9	1	Family-66	Vosso	Wild	V2	V10
2285	11	10.1	D	1.07	2	E18	D.rest	D.Rest	10	1	Family-66	Vosso	Wild	V2	V10
2267	15	10.9	D	1.16	2	E18	D.rest	D.Rest	10	1	Family-66	Vosso	Wild	V2	V10
2277	15	11.2	D	1.07	2	E18	D.rest	D.Rest	11	1	Family-66	Vosso	Wild	V2	V10
2258	21	12.7	D	1.03	2	E18	D.rest	D.Rest	12	2	Family-66	Vosso	Wild	V2	V10
485	9	9.7	D	0.99	1	E12	F.Rest	Representative	9	1	Family-66	Vosso	Wild	V2	V10
552	16	11.3	D	1.11	1	E12	F.Rest	Representative	11	1	Family-66	Vosso	Wild	V2	V10
1405	14	10.8	D	1.11	2	E15	F.Rest	Representative	10	1	Family-66	Vosso	Wild	V2	V10
1656	13	10.8	D	1.03	2	E16	F.Rest	Representative	10	1	Family-66	Vosso	Wild	V2	V10
1687	19	12.1	D	1.07	2	E16	F.Rest	Representative	12	1	Family-66	Vosso	Wild	V2	V10
142	22	12.6	D	1.1	1	E11	Normal	Representative	12	2	Family-67	Vosso	Wild	V3	V11
61	30	13.9	D	1.12	1	E11	Normal	Representative	13	2	Family-67	Vosso	Wild	V3	V11
41	66	18.2	D	1.09	1	E11	Normal	Representative	18	2	Family-67	Vosso	Wild	V3	V11
707	13	10.8	D	1.03	1	E13	Normal	Representative	10	1	Family-67	Vosso	Wild	V3	V11
946	17	11.5	D	1.12	1	E14	Normal	Representative	11	1	Family-67	Vosso	Wild	V3	V11
1162	16	11.4	D	1.08	2	E15	Normal	Representative	11	1	Family-67	Vosso	Wild	V3	V11
1293	20	12	D	1.16	2	E15	Normal	Representative	12	1	Family-67	Vosso	Wild	V3	V11
1270	43	15.6	D	1.13	2	E15	Normal	Representative	15	2	Family-67	Vosso	Wild	V3	V11
1455	13	10.6	D	1.09	2	E16	Normal	Representative	10	1	Family-67	Vosso	Wild	V3	V11
1749	17	11.6	D	1.09	2	E17	Normal	Representative	11	1	Family-67	Vosso	Wild	V3	V11
1859	43	15.5	D	1.15	2	E17	Normal	Representative	15	2	Family-67	Vosso	Wild	V3	V11
275	25	13.1	D	1.11	1	E11	D.rest	D.Rest	13	2	Family-67	Vosso	Wild	V3	V11
278	43	15.6	D	1.13	1	E11	D.rest	D.Rest	15	2	Family-67	Vosso	Wild	V3	V11
556	31	14.8	D	0.96	1	E12	D.rest	D.Rest	14	2	Family-67	Vosso	Wild	V3	V11
575	38	15.1	D	1.1	1	E12	D.rest	D.Rest	15	2	Family-67	Vosso	Wild	V3	V11
856	17	11.6	D	1.09	1	E13	D.rest	D.Rest	11	1	Family-67	Vosso	Wild	V3	V11
1132	29	13.8	D	1.1	1	E14	D.rest	D.Rest	13	2	Family-67	Vosso	Wild	V3	V11
1130	47	16	D	1.15	1	E14	D.rest	D.Rest	16	2	Family-67	Vosso	Wild	V3	V11
1411	33	14.5	D	1.08	2	E15	D.rest	D.Rest	14	2	Family-67	Vosso	Wild	V3	V11
1708	11	10.5	D	0.95	2	E16	D.rest	D.Rest	10	1	Family-67	Vosso	Wild	V3	V11
1977	20	12.1	D	1.13	2	E17	D.rest	D.Rest	12	1	Family-67	Vosso	Wild	V3	V11
1972	29	13.7	D	1.13	2	E17	D.rest	D.Rest	13	2	Family-67	Vosso	Wild	V3	V11
1989	39	15	D	1.16	2	E17	D.rest	D.Rest	15	2	Family-67	Vosso	Wild	V3	V11
2256	43	15.6	D	1.13	2	E18	D.rest	D.Rest	15	2	Family-67	Vosso	Wild	V3	V11
238	19	11.9	D	1.13	1	E11	F.Rest	Representative	11	1	Family-67	Vosso	Wild	V3	V11
491	13	10.7	D	1.06	1	E12	F.Rest	Representative	10	1	Family-67	Vosso	Wild	V3	V11
781	24	12.9	D	1.12	1	E13	F.Rest	Representative	12	2	Family-67	Vosso	Wild	V3	V11
99	9	9.4	D	1.08	1	E11	Normal	Representative	9	1	Family-68	Vosso	Wild	V4	V12
395	8	8.7	D	1.21	1	E12	Normal	Representative	8	1	Family-68	Vosso	Wild	V4	V12
475	14	10.5	D	1.21	1	E12	Normal	Representative	10	1	Family-68	Vosso	Wild	V4	V12
920	8	9	D	1.1	1	E14	Normal	Representative	9	1	Family-68	Vosso	Wild	V4	V12
884	9	9.2	D	1.16	1	E14	Normal	Representative	9	1	Family-68	Vosso	Wild	V4	V12
1304	9	9.1	D	1.19	2	E15	Normal	Representative	9	1	Family-68	Vosso	Wild	V4	V12
1599	9	9.2	D	1.16	2	E16	Normal	Representative	9	1	Family-68	Vosso	Wild	V4	V12
2064	7	8.8	D	1.03	2	E18	Normal	Representative	8	1	Family-68	Vosso	Wild	V4	V12
2110	8	9	D	1.1	2	E18	Normal	Representative	9	1	Family-68	Vosso	Wild	V4	V12
293	15	10.8	D	1.19	1	E11	D.rest	D.Rest	10	1	Family-68	Vosso	Wild	V4	V12
1125	11	10.1	D	1.07	1	E14	D.rest	D.Rest	10	1	Family-68	Vosso	Wild	V4	V12
1440	6	8.1	D	1.13	2	E15	D.rest	D.Rest	8	1	Family-68	Vosso	Wild	V4	V12
1447	7	8.7	D	1.06	2	E15	D.rest	D.Rest	8	1	Family-68	Vosso	Wild	V4	V12
1427	8	9	D	1.1	2	E15	D.rest	D.Rest	9	1	Family-68	Vosso	Wild	V4	V12
1721	8	9	D	1.1	2	E16	D.rest	D.Rest	9	1	Family-68	Vosso	Wild	V4	V12
2012	9	9.3	D	1.12	2	E17	D.rest	D.Rest	9	1	Family-68	Vosso	Wild	V4	V12
2270	4	7.5	D	0.95	2	E18	D.rest	D.Rest	7	1	Family-68	Vosso	Wild	V4	V12
2265	8	8.9	D	1.13	2	E18	D.rest	D.Rest	8	1	Family-68	Vosso	Wild	V4	V12
2306	11	10.1	D	1.07	2	E18	D.rest	D.Rest	10	1	Family-68	Vosso	Wild	V4	V12
537	6	8.4	D	1.01	1	E12	F.Rest	Representative	8	1	Family-68	Vosso	Wild	V4	V12
1031	4	7.6	D	0.91	1	E14	F.Rest	Representative	7	1	Family-68	Vosso	Wild	V4	V12
1658	14	10.6	D	1.18	2	E16	F.Rest	Representative	10	1	Family-68	Vosso	Wild	V4	V12
1926	10	9.9	D	1.03	2	E17	F.Rest	Representative	9	1	Family-68	Vosso	Wild	V4	V12
2185	6	8.2	D	1.09	2	E18	F.Rest	Representative	8	1	Family-68	Vosso	Wild	V4	V12
94	13	10.7	D	1.06	1	E11	Normal	Representative	10	1	Family-69	Vosso	Wild	V5	V13
56	36	14.6	D	1.16	1	E11	Normal	Representative	14	2	Family-69	Vosso	Wild	V5	V13
123	51	16.2	D	1.2	1	E11	Normal	Representative	16	2	Family-69	Vosso	Wild	V5	V13
373	18	11.6	D	1.15	1	E12	Normal	Representative	11	1	Family-69	Vosso	Wild	V5	V13
458	47	16	D	1.15	1	E12	Normal	Representative	16	2	Family-69	Vosso	Wild	V5	V13
731	11	10.1	D	1.07	1	E13	Normal	Representative	10	1	Family-69	Vosso	Wild	V5	V13
984	14	10.9	D	1.08	1	E14	Normal	Representative	10	1	Family-69	Vosso	Wild	V5	V13
1001	30	13.8	D	1.14	1	E14	Normal	Representative	13	2	Family-69	Vosso	Wild	V5	V13
1305	14	10.9	D	1.08	2	E15	Normal	Representative	10	1	Family-69	Vosso	Wild	V5	V13
1274	20	12.3	D	1.07	2	E15	Normal	Representative	12	1	Family-69	Vosso	Wild	V5	V13
1499	22	12.6	D	1.1	2	E16	Normal	Representative	12	2	Family-69	Vosso	Wild	V5	V13
1838	9	9.5	D	1.05	2	E17	Normal	Representative	9	1	Family-69	Vosso	Wild	V5	V13
1819	14	10.9	D	1.08	2	E17	Normal	Representative	10	1	Family-69	Vosso	Wild	V5	V13
1731	14	11.1	D	1.02	2	E17	Normal	Representative	11	1	Family-69	Vosso	Wild	V5	V13
1860	16	11.6	D	1.03	2	E17	Normal	Representative	11	1	Family-69	Vosso	Wild	V5	V13
1854	25	13.4	D	1.04	2	E17	Normal	Representative	13	2	Family-69	Vosso	Wild	V5	V13
2153	21	12.6	D	1.05	2	E18	Normal	Representative	12	2	Family-69	Vosso	Wild	V5	V13
298	17	11.7	D	1.06	1	E11	D.rest	D.Rest	11	1	Family-69	Vosso	Wild	V5	V13
288	17	11.8	D	1.03	1	E11	D.rest	D.Rest	11	1	Family-69	Vosso	Wild	V5	V13
294	28	13.7	D	1.09	1	E11	D.rest	D.Rest	13	2	Family-69	Vosso	Wild	V5	V13
292	32	14	D	1.17	1	E11	D.rest	D.Rest	14	2	Family-69	Vosso	Wild	V5	V13
567	16	11.1	D	1.17	1	E12	D.rest	D.Rest	11	1	Family-69	Vosso	Wild	V5	V13
867	10	9.8	D	1.06	1	E13	D.rest	D.Rest	9	1	Family-69	Vosso	Wild	V5	V13
868	13	10.9	D	1	1	E13	D.rest	D.Rest	10	1	Family-69	Vosso	Wild	V5	V13
845	15	11.2	D	1.07	1	E13	D.rest	D.Rest	11	1	Family-69	Vosso	Wild	V5	V13
862	16	11.4	D	1.08	1	E13	D.rest	D.Rest	11	1	Family-69	Vosso	Wild	V5	V13
846	19	11.8	D	1.16	1	E13	D.rest	D.Rest	11	1	Family-69	Vosso	Wild	V5	V13
1121	14	11	D	1.05	1	E14	D.rest	D.Rest	11	1	Family-69	Vosso	Wild	V5	V13
1142	35	14.7	D	1.1	1	E14	D.rest	D.Rest	14	2	Family-69	Vosso	Wild	V5	V13
1435	8	9.2	D	1.03	2	E15	D.rest	D.Rest	9	1	Family-69	Vosso	Wild	V5	V13
1428	9	9.6	D	1.02	2	E15	D.rest	D.Rest	9	1	Family-69	Vosso	Wild	V5	V13
1443	16	11.1	D	1.17	2	E15	D.rest	D.Rest	11	1	Family-69	Vosso	Wild	V5	V13
1424	17	11.6	D	1.09	2	E15	D.rest	D.Rest	11	1	Family-69	Vosso	Wild	V5	V13
1442	20	12.1	D	1.13	2	E15	D.rest	D.Rest	12	1	Family-69	Vosso	Wild	V5	V13
1423	21	12.3	D	1.13	2	E15	D.rest	D.Rest	12	1	Family-69	Vosso	Wild	V5	V13
1410	32	14.3	D	1.09	2	E15	D.rest	D.Rest	14	2	Family-69	Vosso	Wild	V5	V13
1437	40	15.3	D	1.12	2	E15	D.rest	D.Rest	15	2	Family-69	Vosso	Wild	V5	V13
1691	12	10.3	D	1.1	2	E16	D.rest	D.Rest	10	1	Family-69	Vosso	Wild	V5	V13
1697	20	12.4	D	1.05	2	E16	D.rest	D.Rest	12	1	Family-69	Vosso	Wild	V5	V13
1690	36	14.9	D	1.09	2	E16	D.rest	D.Rest	14	2	Family-69	Vosso	Wild	V5	V13
2010	8	9.4	D	0.96	2	E17	D.rest	D.Rest	9	1	Family-69	Vosso	Wild	V5	V13
2000	10	9.7	D	1.1	2	E17	D.rest	D.Rest	9	1	Family-69	Vosso	Wild	V5	V13
2014	12	10.6	D	1.01	2	E17	D.rest	D.Rest	10	1	Family-69	Vosso	Wild	V5	V13
2008	15	11	D	1.13	2	E17	D.rest	D.Rest	11	1	Family-69	Vosso	Wild	V5	V13
1975	25	13.1	D	1.11	2	E17	D.rest	D.Rest	13	2	Family-69	Vosso	Wild	V5	V13
1970	27	13.5	D	1.1	2	E17	D.rest	D.Rest	13	2	Family-69	Vosso	Wild	V5	V13
2310	10	9.6	D	1.13	2	E18	D.rest	D.Rest	9	1	Family-69	Vosso	Wild	V5	V13
2257	15	11.1	D	1.1	2	E18	D.rest	D.Rest	11	1	Family-69	Vosso	Wild	V5	V13
2276	20	12.1	D	1.13	2	E18	D.rest	D.Rest	12	1	Family-69	Vosso	Wild	V5	V13
2303	24	13.2	D	1.04	2	E18	D.rest	D.Rest	13	2	Family-69	Vosso	Wild	V5	V13
205	19	12.1	D	1.07	1	E11	F.Rest	Representative	12	1	Family-69	Vosso	Wild	V5	V13
549	18	11.8	D	1.1	1	E12	F.Rest	Representative	11	1	Family-69	Vosso	Wild	V5	V13
767	15	11	D	1.13	1	E13	F.Rest	Representative	11	1	Family-69	Vosso	Wild	V5	V13
795	18	11.8	D	1.1	1	E13	F.Rest	Representative	11	1	Family-69	Vosso	Wild	V5	V13
1107	14	10.9	D	1.08	1	E14	F.Rest	Representative	10	1	Family-69	Vosso	Wild	V5	V13
1650	19	11.9	D	1.13	2	E16	F.Rest	Representative	11	1	Family-69	Vosso	Wild	V5	V13
1920	8	9.7	D	0.88	2	E17	F.Rest	Representative	9	1	Family-69	Vosso	Wild	V5	V13
1892	10	10.2	D	0.94	2	E17	F.Rest	Representative	10	1	Family-69	Vosso	Wild	V5	V13
2162	19	12.1	D	1.07	2	E18	F.Rest	Representative	12	1	Family-69	Vosso	Wild	V5	V13
149	12	10.2	D	1.13	1	E11	Normal	Representative	10	1	Family-72	Vosso	Wild	V8	V16
60	29	13.4	D	1.21	1	E11	Normal	Representative	13	2	Family-72	Vosso	Wild	V8	V16
605	9	9.5	D	1.05	1	E13	Normal	Representative	9	1	Family-72	Vosso	Wild	V8	V16
722	25	12.9	D	1.16	1	E13	Normal	Representative	12	2	Family-72	Vosso	Wild	V8	V16
942	13	10.6	D	1.09	1	E14	Normal	Representative	10	1	Family-72	Vosso	Wild	V8	V16
888	14	10.9	D	1.08	1	E14	Normal	Representative	10	1	Family-72	Vosso	Wild	V8	V16
1006	15	11.3	D	1.04	1	E14	Normal	Representative	11	1	Family-72	Vosso	Wild	V8	V16
1316	10	10.1	D	0.97	2	E15	Normal	Representative	10	1	Family-72	Vosso	Wild	V8	V16
1239	16	11.3	D	1.11	2	E15	Normal	Representative	11	1	Family-72	Vosso	Wild	V8	V16
1590	12	10.4	D	1.07	2	E16	Normal	Representative	10	1	Family-72	Vosso	Wild	V8	V16
1530	16	11.4	D	1.08	2	E16	Normal	Representative	11	1	Family-72	Vosso	Wild	V8	V16
1539	24	12.9	D	1.12	2	E16	Normal	Representative	12	2	Family-72	Vosso	Wild	V8	V16
1852	14	11	D	1.05	2	E17	Normal	Representative	11	1	Family-72	Vosso	Wild	V8	V16
2071	8	9.1	D	1.06	2	E18	Normal	Representative	9	1	Family-72	Vosso	Wild	V8	V16
2052	13	10.2	D	1.23	2	E18	Normal	Representative	10	1	Family-72	Vosso	Wild	V8	V16
2026	16	11.6	D	1.03	2	E18	Normal	Representative	11	1	Family-72	Vosso	Wild	V8	V16
279	8	9.6	D	0.9	1	E11	D.rest	D.Rest	9	1	Family-72	Vosso	Wild	V8	V16
558	25	13.8	D	0.95	1	E12	D.rest	D.Rest	13	2	Family-72	Vosso	Wild	V8	V16
851	9	9.6	D	1.02	1	E13	D.rest	D.Rest	9	1	Family-72	Vosso	Wild	V8	V16
844	15	11	D	1.13	1	E13	D.rest	D.Rest	11	1	Family-72	Vosso	Wild	V8	V16
871	24	13.1	D	1.07	1	E13	D.rest	D.Rest	13	2	Family-72	Vosso	Wild	V8	V16
1140	14	10.9	D	1.08	1	E14	D.rest	D.Rest	10	1	Family-72	Vosso	Wild	V8	V16
1147	12	11.8	D	0.73	1	E14	D.rest	D.Rest	11	1	Family-72	Vosso	Wild	V8	V16
1124	25	13	D	1.14	1	E14	D.rest	D.Rest	13	2	Family-72	Vosso	Wild	V8	V16
1416	16	11.4	D	1.08	2	E15	D.rest	D.Rest	11	1	Family-72	Vosso	Wild	V8	V16
1415	25	12.8	D	1.19	2	E15	D.rest	D.Rest	12	2	Family-72	Vosso	Wild	V8	V16
2300	10	9.6	D	1.13	2	E18	D.rest	D.Rest	9	1	Family-72	Vosso	Wild	V8	V16
2305	12	10.5	D	1.04	2	E18	D.rest	D.Rest	10	1	Family-72	Vosso	Wild	V8	V16
2309	22	12.3	D	1.18	2	E18	D.rest	D.Rest	12	1	Family-72	Vosso	Wild	V8	V16
771	9	9.7	D	0.99	1	E13	F.Rest	Representative	9	1	Family-72	Vosso	Wild	V8	V16
1383	18	12	D	1.04	2	E15	F.Rest	Representative	12	1	Family-72	Vosso	Wild	V8	V16
2238	8	9.2	D	1.03	2	E18	F.Rest	Representative	9	1	Family-72	Vosso	Wild	V8	V16
75	6	8.6	D	0.94	1	E11	Normal	Representative	8	1	Family-73	Driva	Wild	Dr1	Dr3
376	10	9.8	D	1.06	1	E12	Normal	Representative	9	1	Family-73	Driva	Wild	Dr1	Dr3
459	12	10.2	D	1.13	1	E12	Normal	Representative	10	1	Family-73	Driva	Wild	Dr1	Dr3
763	8	8.9	D	1.13	1	E13	Normal	Representative	8	1	Family-73	Driva	Wild	Dr1	Dr3
682	15	11.2	D	1.07	1	E13	Normal	Representative	11	1	Family-73	Driva	Wild	Dr1	Dr3
644	16	11.4	D	1.08	1	E13	Normal	Representative	11	1	Family-73	Driva	Wild	Dr1	Dr3
969	10	10.1	D	0.97	1	E14	Normal	Representative	10	1	Family-73	Driva	Wild	Dr1	Dr3
1013	14	10.9	D	1.08	1	E14	Normal	Representative	10	1	Family-73	Driva	Wild	Dr1	Dr3
1232	11	10.1	D	1.07	2	E15	Normal	Representative	10	1	Family-73	Driva	Wild	Dr1	Dr3
1296	13	10.6	D	1.09	2	E15	Normal	Representative	10	1	Family-73	Driva	Wild	Dr1	Dr3
1556	17	11.6	D	1.09	2	E16	Normal	Representative	11	1	Family-73	Driva	Wild	Dr1	Dr3
1558	17	11.6	D	1.09	2	E16	Normal	Representative	11	1	Family-73	Driva	Wild	Dr1	Dr3
1734	9	9.8	D	0.96	2	E17	Normal	Representative	9	1	Family-73	Driva	Wild	Dr1	Dr3
1796	11	10.2	D	1.04	2	E17	Normal	Representative	10	1	Family-73	Driva	Wild	Dr1	Dr3
1738	11	10.3	D	1.01	2	E17	Normal	Representative	10	1	Family-73	Driva	Wild	Dr1	Dr3
1794	15	11	D	1.13	2	E17	Normal	Representative	11	1	Family-73	Driva	Wild	Dr1	Dr3
560	14	11.1	D	1.02	1	E12	D.rest	D.Rest	11	1	Family-73	Driva	Wild	Dr1	Dr3
566	14	11.6	D	0.9	1	E12	D.rest	D.Rest	11	1	Family-73	Driva	Wild	Dr1	Dr3
835	9	9.4	D	1.08	1	E13	D.rest	D.Rest	9	1	Family-73	Driva	Wild	Dr1	Dr3
869	11	10.2	D	1.04	1	E13	D.rest	D.Rest	10	1	Family-73	Driva	Wild	Dr1	Dr3
849	12	10.5	D	1.04	1	E13	D.rest	D.Rest	10	1	Family-73	Driva	Wild	Dr1	Dr3
840	13	10.6	D	1.09	1	E13	D.rest	D.Rest	10	1	Family-73	Driva	Wild	Dr1	Dr3
855	19	11.9	D	1.13	1	E13	D.rest	D.Rest	11	1	Family-73	Driva	Wild	Dr1	Dr3
1150	9	9.8	D	0.96	1	E14	D.rest	D.Rest	9	1	Family-73	Driva	Wild	Dr1	Dr3
1139	16	11.6	D	1.03	1	E14	D.rest	D.Rest	11	1	Family-73	Driva	Wild	Dr1	Dr3
1146	20	12.2	D	1.1	1	E14	D.rest	D.Rest	12	1	Family-73	Driva	Wild	Dr1	Dr3
1444	12	10.5	D	1.04	2	E15	D.rest	D.Rest	10	1	Family-73	Driva	Wild	Dr1	Dr3
1722	7	8.9	D	0.99	2	E16	D.rest	D.Rest	8	1	Family-73	Driva	Wild	Dr1	Dr3
1718	15	10.9	D	1.16	2	E16	D.rest	D.Rest	10	1	Family-73	Driva	Wild	Dr1	Dr3
1695	16	11.5	D	1.05	2	E16	D.rest	D.Rest	11	1	Family-73	Driva	Wild	Dr1	Dr3
1993	9	9.6	D	1.02	2	E17	D.rest	D.Rest	9	1	Family-73	Driva	Wild	Dr1	Dr3
1980	10	9.9	D	1.03	2	E17	D.rest	D.Rest	9	1	Family-73	Driva	Wild	Dr1	Dr3
2016	12	11.4	D	0.81	2	E17	D.rest	D.Rest	11	1	Family-73	Driva	Wild	Dr1	Dr3
2274	10	10.1	D	0.97	2	E18	D.rest	D.Rest	10	1	Family-73	Driva	Wild	Dr1	Dr3
2297	10	10.1	D	0.97	2	E18	D.rest	D.Rest	10	1	Family-73	Driva	Wild	Dr1	Dr3
2283	16	11.2	D	1.14	2	E18	D.rest	D.Rest	11	1	Family-73	Driva	Wild	Dr1	Dr3
2260	16	11.3	D	1.11	2	E18	D.rest	D.Rest	11	1	Family-73	Driva	Wild	Dr1	Dr3
2291	16	11.4	D	1.08	2	E18	D.rest	D.Rest	11	1	Family-73	Driva	Wild	Dr1	Dr3
2264	15	11.5	D	0.99	2	E18	D.rest	D.Rest	11	1	Family-73	Driva	Wild	Dr1	Dr3
2255	33	14.3	D	1.13	2	E18	D.rest	D.Rest	14	2	Family-73	Driva	Wild	Dr1	Dr3
249	12	10.4	D	1.07	1	E11	F.Rest	Representative	10	1	Family-73	Driva	Wild	Dr1	Dr3
804	7	8.7	D	1.06	1	E13	F.Rest	Representative	8	1	Family-73	Driva	Wild	Dr1	Dr3
657	10	9.7	D	1.1	1	E13	Normal	Representative	9	1	Family-75	Driva	Wild	Dr2	Dr7
879	9	9.6	D	1.02	1	E14	Normal	Representative	9	1	Family-75	Driva	Wild	Dr2	Dr7
960	9	9.6	D	1.02	1	E14	Normal	Representative	9	1	Family-75	Driva	Wild	Dr2	Dr7
1466	11	10.3	D	1.01	2	E16	Normal	Representative	10	1	Family-75	Driva	Wild	Dr2	Dr7
2025	27	13.6	D	1.07	2	E18	Normal	Representative	13	2	Family-75	Driva	Wild	Dr2	Dr7
853	8	9.4	D	0.96	1	E13	D.rest	D.Rest	9	1	Family-75	Driva	Wild	Dr2	Dr7
1430	16	11.7	D	1	2	E15	D.rest	D.Rest	11	1	Family-75	Driva	Wild	Dr2	Dr7
1984	8	9.2	D	1.03	2	E17	D.rest	D.Rest	9	1	Family-75	Driva	Wild	Dr2	Dr7
755	8	9.2	D	1.03	1	E13	Normal	Representative	9	1	Family-76	Driva	Wild	Dr2	Dr3
1234	10	10	D	1	2	E15	Normal	Representative	10	1	Family-76	Driva	Wild	Dr2	Dr3
1506	9	9.4	D	1.08	2	E16	Normal	Representative	9	1	Family-76	Driva	Wild	Dr2	Dr3
2034	12	10.8	D	0.95	2	E18	Normal	Representative	10	1	Family-76	Driva	Wild	Dr2	Dr3
282	8	9.2	D	1.03	1	E11	D.rest	D.Rest	9	1	Family-76	Driva	Wild	Dr2	Dr3
570	8	9	D	1.1	1	E12	D.rest	D.Rest	9	1	Family-76	Driva	Wild	Dr2	Dr3
577	13	10.7	D	1.06	1	E12	D.rest	D.Rest	10	1	Family-76	Driva	Wild	Dr2	Dr3
1974	22	12.6	D	1.1	2	E17	D.rest	D.Rest	12	2	Family-76	Driva	Wild	Dr2	Dr3
2301	7	8.8	D	1.03	2	E18	D.rest	D.Rest	8	1	Family-76	Driva	Wild	Dr2	Dr3
2279	16	11.2	D	1.14	2	E18	D.rest	D.Rest	11	1	Family-76	Driva	Wild	Dr2	Dr3
769	7	8.8	D	1.03	1	E13	F.Rest	Representative	8	1	Family-76	Driva	Wild	Dr2	Dr3
782	10	9.6	D	1.13	1	E13	F.Rest	Representative	9	1	Family-76	Driva	Wild	Dr2	Dr3
1057	8	8.9	D	1.13	1	E14	F.Rest	Representative	8	1	Family-76	Driva	Wild	Dr2	Dr3
2189	7	8.9	D	0.99	2	E18	F.Rest	Representative	8	1	Family-76	Driva	Wild	Dr2	Dr3
119	7	9.2	D	0.9	1	E11	Normal	Representative	9	1	Family-78	Driva	Wild	Dr5	Dr7
158	8	9.6	D	0.9	1	E11	Normal	Representative	9	1	Family-78	Driva	Wild	Dr5	Dr7
73	13	10.8	D	1.03	1	E11	Normal	Representative	10	1	Family-78	Driva	Wild	Dr5	Dr7
190	10	10.9	D	0.77	1	E11	Normal	Representative	10	1	Family-78	Driva	Wild	Dr5	Dr7
399	8	9.1	D	1.06	1	E12	Normal	Representative	9	1	Family-78	Driva	Wild	Dr5	Dr7
405	11	10	D	1.1	1	E12	Normal	Representative	10	1	Family-78	Driva	Wild	Dr5	Dr7
690	6	8.7	D	0.91	1	E13	Normal	Representative	8	1	Family-78	Driva	Wild	Dr5	Dr7
671	11	10.1	D	1.07	1	E13	Normal	Representative	10	1	Family-78	Driva	Wild	Dr5	Dr7
951	11	10.3	D	1.01	1	E14	Normal	Representative	10	1	Family-78	Driva	Wild	Dr5	Dr7
1172	9	9.6	D	1.02	2	E15	Normal	Representative	9	1	Family-78	Driva	Wild	Dr5	Dr7
1524	11	9.9	D	1.13	2	E16	Normal	Representative	9	1	Family-78	Driva	Wild	Dr5	Dr7
1728	18	12	D	1.04	2	E17	Normal	Representative	12	1	Family-78	Driva	Wild	Dr5	Dr7
2035	5	8.2	D	0.91	2	E18	Normal	Representative	8	1	Family-78	Driva	Wild	Dr5	Dr7
2077	7	8.8	D	1.03	2	E18	Normal	Representative	8	1	Family-78	Driva	Wild	Dr5	Dr7
2100	9	9.4	D	1.08	2	E18	Normal	Representative	9	1	Family-78	Driva	Wild	Dr5	Dr7
2018	10	9.9	D	1.03	2	E18	Normal	Representative	9	1	Family-78	Driva	Wild	Dr5	Dr7
2126	11	10.2	D	1.04	2	E18	Normal	Representative	10	1	Family-78	Driva	Wild	Dr5	Dr7
2083	12	10.8	D	0.95	2	E18	Normal	Representative	10	1	Family-78	Driva	Wild	Dr5	Dr7
289	8	9.4	D	0.96	1	E11	D.rest	D.Rest	9	1	Family-78	Driva	Wild	Dr5	Dr7
580	5	8.2	D	0.91	1	E12	D.rest	D.Rest	8	1	Family-78	Driva	Wild	Dr5	Dr7
578	11	10.4	D	0.98	1	E12	D.rest	D.Rest	10	1	Family-78	Driva	Wild	Dr5	Dr7
559	18	11.9	D	1.07	1	E12	D.rest	D.Rest	11	1	Family-78	Driva	Wild	Dr5	Dr7
852	8	9.3	D	0.99	1	E13	D.rest	D.Rest	9	1	Family-78	Driva	Wild	Dr5	Dr7
864	9	9.4	D	1.08	1	E13	D.rest	D.Rest	9	1	Family-78	Driva	Wild	Dr5	Dr7
850	10	9.8	D	1.06	1	E13	D.rest	D.Rest	9	1	Family-78	Driva	Wild	Dr5	Dr7
1134	11	10.3	D	1.01	1	E14	D.rest	D.Rest	10	1	Family-78	Driva	Wild	Dr5	Dr7
1138	13	10.9	D	1	1	E14	D.rest	D.Rest	10	1	Family-78	Driva	Wild	Dr5	Dr7
1128	25	13.6	D	0.99	1	E14	D.rest	D.Rest	13	2	Family-78	Driva	Wild	Dr5	Dr7
1420	16	11.7	D	1	2	E15	D.rest	D.Rest	11	1	Family-78	Driva	Wild	Dr5	Dr7
1702	9	9.7	D	0.99	2	E16	D.rest	D.Rest	9	1	Family-78	Driva	Wild	Dr5	Dr7
1696	10	10.2	D	0.94	2	E16	D.rest	D.Rest	10	1	Family-78	Driva	Wild	Dr5	Dr7
1969	17	11.7	D	1.06	2	E17	D.rest	D.Rest	11	1	Family-78	Driva	Wild	Dr5	Dr7
258	7	8.8	D	1.03	1	E11	F.Rest	Representative	8	1	Family-78	Driva	Wild	Dr5	Dr7
2166	8	9.4	D	0.96	2	E18	F.Rest	Representative	9	1	Family-78	Driva	Wild	Dr5	Dr7

## Sheet: all randomly sampled
No	Weight	Length	Sex	Condition	Tank	Dam	Sire	Group	Stock	Fam	Mode
168	11	10.1	D	1.07	E11	A1	A9	Wild	Arna	Family-1	lower
53	41	15.6	F	1.08	E11	A1	A9	Wild	Arna	Family-1	upper
3	53	16.7	H	1.14	E11	A1	A9	Wild	Arna	Family-1	upper
82	57	17.1	H	1.14	E11	A1	A9	Wild	Arna	Family-1	upper
93	60	17.5	F	1.12	E11	A1	A9	Wild	Arna	Family-1	upper
377	18	11.5	D	1.18	E12	A1	A9	Wild	Arna	Family-1	lower
381	20	12.2	D	1.1	E12	A1	A9	Wild	Arna	Family-1	upper
445	36	14.3	D	1.23	E12	A1	A9	Wild	Arna	Family-1	upper
333	43	15.5	F	1.15	E12	A1	A9	Wild	Arna	Family-1	upper
367	45	15.7	H	1.16	E12	A1	A9	Wild	Arna	Family-1	upper
472	50	16.3	F	1.15	E12	A1	A9	Wild	Arna	Family-1	upper
406	52	16.6	F	1.14	E12	A1	A9	Wild	Arna	Family-1	upper
656	44	15.8	F	1.12	E13	A1	A9	Wild	Arna	Family-1	upper
585	61	17.2	F	1.2	E13	A1	A9	Wild	Arna	Family-1	upper
924	6	8.6	F	0.94	E14	A1	A9	Wild	Arna	Family-1	lower
959	51	16.5	H	1.14	E14	A1	A9	Wild	Arna	Family-1	upper
961	43	16.5	H	0.96	E14	A1	A9	Wild	Arna	Family-1	upper
1258	12	10.4	H	1.07	E15	A1	A9	Wild	Arna	Family-1	lower
1193	12	10.5	D	1.04	E15	A1	A9	Wild	Arna	Family-1	lower
1209	14	11.8	F	0.85	E15	A1	A9	Wild	Arna	Family-1	lower
1308	29	14.1	F	1.03	E15	A1	A9	Wild	Arna	Family-1	upper
1245	36	14.9	F	1.09	E15	A1	A9	Wild	Arna	Family-1	upper
1272	47	16.1	F	1.13	E15	A1	A9	Wild	Arna	Family-1	upper
1578	13	10.5	D	1.12	E16	A1	A9	Wild	Arna	Family-1	lower
1577	44	15.8	H	1.12	E16	A1	A9	Wild	Arna	Family-1	upper
1452	49	16.3	H	1.13	E16	A1	A9	Wild	Arna	Family-1	upper
1576	52	16.8	F	1.1	E16	A1	A9	Wild	Arna	Family-1	upper
1841	16	11.7	D	1	E17	A1	A9	Wild	Arna	Family-1	lower
1791	23	12.8	D	1.1	E17	A1	A9	Wild	Arna	Family-1	upper
1760	34	14.9	H	1.03	E17	A1	A9	Wild	Arna	Family-1	upper
1767	29	15	F	0.86	E17	A1	A9	Wild	Arna	Family-1	upper
1798	44	15.9	H	1.09	E17	A1	A9	Wild	Arna	Family-1	upper
2036	10	10.2	F	0.94	E18	A1	A9	Wild	Arna	Family-1	lower
2114	29	13.8	F	1.1	E18	A1	A9	Wild	Arna	Family-1	upper
493	12	10.3	D	1.1	E12	A1	A9	Wild	Arna	Family-1	lower
529	15	11	D	1.13	E12	A1	A9	Wild	Arna	Family-1	lower
509	46	15.8	F	1.17	E12	A1	A9	Wild	Arna	Family-1	upper
542	46	15.8	F	1.17	E12	A1	A9	Wild	Arna	Family-1	upper
809	41	15.7	H	1.06	E13	A1	A9	Wild	Arna	Family-1	upper
1087	28	13.8	H	1.07	E14	A1	A9	Wild	Arna	Family-1	upper
1408	10	10	F	1	E15	A1	A9	Wild	Arna	Family-1	lower
1673	27	13.7	F	1.05	E16	A1	A9	Wild	Arna	Family-1	upper
1644	51	16.7	F	1.1	E16	A1	A9	Wild	Arna	Family-1	upper
1937	11	10.5	D	0.95	E17	A1	A9	Wild	Arna	Family-1	lower
1935	41	15.8	F	1.04	E17	A1	A9	Wild	Arna	Family-1	upper
115	8	9.2	F	1.03	E11	F1	F11	Wild	Figgjo	Family-13	lower
74	10	9.6	H	1.13	E11	F1	F11	Wild	Figgjo	Family-13	lower
44	11	10	F	1.1	E11	F1	F11	Wild	Figgjo	Family-13	lower
202	14	10.8	F	1.11	E11	F1	F11	Wild	Figgjo	Family-13	lower
98	29	13.9	H	1.08	E11	F1	F11	Wild	Figgjo	Family-13	upper
391	9	9.1	F	1.19	E12	F1	F11	Wild	Figgjo	Family-13	lower
320	8	9.3	F	0.99	E12	F1	F11	Wild	Figgjo	Family-13	lower
327	11	9.9	F	1.13	E12	F1	F11	Wild	Figgjo	Family-13	lower
410	49	16.3	F	1.13	E12	F1	F11	Wild	Figgjo	Family-13	upper
678	6	8.6	H	0.94	E13	F1	F11	Wild	Figgjo	Family-13	lower
666	9	9.4	H	1.08	E13	F1	F11	Wild	Figgjo	Family-13	lower
654	12	10.3	H	1.1	E13	F1	F11	Wild	Figgjo	Family-13	lower
612	26	13.2	H	1.13	E13	F1	F11	Wild	Figgjo	Family-13	upper
982	6	8.3	H	1.05	E14	F1	F11	Wild	Figgjo	Family-13	lower
1000	8	9.1	F	1.06	E14	F1	F11	Wild	Figgjo	Family-13	lower
1016	8	9.1	F	1.06	E14	F1	F11	Wild	Figgjo	Family-13	lower
915	11	10	F	1.1	E14	F1	F11	Wild	Figgjo	Family-13	lower
1008	11	10.2	F	1.04	E14	F1	F11	Wild	Figgjo	Family-13	lower
1297	7	8.7	H	1.06	E15	F1	F11	Wild	Figgjo	Family-13	lower
1240	8	9.5	D	0.93	E15	F1	F11	Wild	Figgjo	Family-13	lower
1180	11	10	D	1.1	E15	F1	F11	Wild	Figgjo	Family-13	lower
1246	10	10.1	H	0.97	E15	F1	F11	Wild	Figgjo	Family-13	lower
1170	12	10.4	H	1.07	E15	F1	F11	Wild	Figgjo	Family-13	lower
1220	26	13.4	F	1.08	E15	F1	F11	Wild	Figgjo	Family-13	upper
1313	26	13.4	H	1.08	E15	F1	F11	Wild	Figgjo	Family-13	upper
1255	41	15.3	H	1.14	E15	F1	F11	Wild	Figgjo	Family-13	upper
1500	5	8	D	0.98	E16	F1	F11	Wild	Figgjo	Family-13	lower
1554	11	10.2	F	1.04	E16	F1	F11	Wild	Figgjo	Family-13	lower
1563	11	10.2	F	1.04	E16	F1	F11	Wild	Figgjo	Family-13	lower
1736	5	7.9	H	1.01	E17	F1	F11	Wild	Figgjo	Family-13	lower
1775	15	11.2	D	1.07	E17	F1	F11	Wild	Figgjo	Family-13	lower
2097	8	9	F	1.1	E18	F1	F11	Wild	Figgjo	Family-13	lower
2050	11	10	F	1.1	E18	F1	F11	Wild	Figgjo	Family-13	lower
2062	10	10.2	F	0.94	E18	F1	F11	Wild	Figgjo	Family-13	lower
2076	22	12.3	F	1.18	E18	F1	F11	Wild	Figgjo	Family-13	upper
219	7	8.9	F	0.99	E11	F1	F11	Wild	Figgjo	Family-13	lower
490	7	8.7	H	1.06	E12	F1	F11	Wild	Figgjo	Family-13	lower
772	7	8.8	H	1.03	E13	F1	F11	Wild	Figgjo	Family-13	lower
806	9	9.4	H	1.08	E13	F1	F11	Wild	Figgjo	Family-13	lower
827	10	9.6	F	1.13	E13	F1	F11	Wild	Figgjo	Family-13	lower
768	19	12.2	F	1.05	E13	F1	F11	Wild	Figgjo	Family-13	upper
1024	12	10.3	H	1.1	E14	F1	F11	Wild	Figgjo	Family-13	lower
1402	5	7.8	F	1.05	E15	F1	F11	Wild	Figgjo	Family-13	lower
1332	6	8.4	H	1.01	E15	F1	F11	Wild	Figgjo	Family-13	lower
1368	6	8.6	F	0.94	E15	F1	F11	Wild	Figgjo	Family-13	lower
1401	7	8.8	F	1.03	E15	F1	F11	Wild	Figgjo	Family-13	lower
1331	7	8.9	F	0.99	E15	F1	F11	Wild	Figgjo	Family-13	lower
1336	8	8.9	F	1.13	E15	F1	F11	Wild	Figgjo	Family-13	lower
1361	7	8.9	F	0.99	E15	F1	F11	Wild	Figgjo	Family-13	lower
1362	8	9.2	H	1.03	E15	F1	F11	Wild	Figgjo	Family-13	lower
1351	13	10.7	D	1.06	E15	F1	F11	Wild	Figgjo	Family-13	lower
1396	39	14.9	F	1.18	E15	F1	F11	Wild	Figgjo	Family-13	upper
1652	9	9.8	D	0.96	E16	F1	F11	Wild	Figgjo	Family-13	lower
1943	5	7.9	H	1.01	E17	F1	F11	Wild	Figgjo	Family-13	lower
2254	6	8.5	H	0.98	E18	F1	F11	Wild	Figgjo	Family-13	lower
2196	10	9.8	H	1.06	E18	F1	F11	Wild	Figgjo	Family-13	lower
169	38	14.7	F	1.2	E11	F1	M11	Hybrid	F.x.D1	Family-14	upper
26	48	15.9	F	1.19	E11	F1	M11	Hybrid	F.x.D1	Family-14	upper
32	51	16	F	1.25	E11	F1	M11	Hybrid	F.x.D1	Family-14	upper
201	56	16.8	H	1.18	E11	F1	M11	Hybrid	F.x.D1	Family-14	upper
318	8	9.3	F	0.99	E12	F1	M11	Hybrid	F.x.D1	Family-14	lower
358	11	10.1	F	1.07	E12	F1	M11	Hybrid	F.x.D1	Family-14	lower
441	21	12	D	1.22	E12	F1	M11	Hybrid	F.x.D1	Family-14	lower
325	44	15	F	1.3	E12	F1	M11	Hybrid	F.x.D1	Family-14	upper
438	45	15.5	F	1.21	E12	F1	M11	Hybrid	F.x.D1	Family-14	upper
344	44	15.7	H	1.14	E12	F1	M11	Hybrid	F.x.D1	Family-14	upper
421	58	16.9	F	1.2	E12	F1	M11	Hybrid	F.x.D1	Family-14	upper
611	14	11	H	1.05	E13	F1	M11	Hybrid	F.x.D1	Family-14	lower
697	22	12.9	F	1.02	E13	F1	M11	Hybrid	F.x.D1	Family-14	lower
727	36	14.4	F	1.21	E13	F1	M11	Hybrid	F.x.D1	Family-14	upper
619	34	14.6	H	1.09	E13	F1	M11	Hybrid	F.x.D1	Family-14	upper
643	44	16	H	1.07	E13	F1	M11	Hybrid	F.x.D1	Family-14	upper
927	13	10.8	F	1.03	E14	F1	M11	Hybrid	F.x.D1	Family-14	lower
956	66	17.8	H	1.17	E14	F1	M11	Hybrid	F.x.D1	Family-14	upper
1228	15	11	H	1.13	E15	F1	M11	Hybrid	F.x.D1	Family-14	lower
1226	17	11.6	D	1.09	E15	F1	M11	Hybrid	F.x.D1	Family-14	lower
1154	30	13.8	H	1.14	E15	F1	M11	Hybrid	F.x.D1	Family-14	upper
1241	40	15	F	1.19	E15	F1	M11	Hybrid	F.x.D1	Family-14	upper
1512	16	11.2	F	1.14	E16	F1	M11	Hybrid	F.x.D1	Family-14	lower
1587	16	11.3	F	1.11	E16	F1	M11	Hybrid	F.x.D1	Family-14	lower
1549	32	14.3	H	1.09	E16	F1	M11	Hybrid	F.x.D1	Family-14	upper
1610	38	14.9	F	1.15	E16	F1	M11	Hybrid	F.x.D1	Family-14	upper
1480	44	15.7	F	1.14	E16	F1	M11	Hybrid	F.x.D1	Family-14	upper
1503	57	17.2	F	1.12	E16	F1	M11	Hybrid	F.x.D1	Family-14	upper
1550	61	17.2	F	1.2	E16	F1	M11	Hybrid	F.x.D1	Family-14	upper
1832	17	11.8	F	1.03	E17	F1	M11	Hybrid	F.x.D1	Family-14	lower
1782	26	13.2	H	1.13	E17	F1	M11	Hybrid	F.x.D1	Family-14	upper
1773	41	15.2	F	1.17	E17	F1	M11	Hybrid	F.x.D1	Family-14	upper
1733	51	16.1	F	1.22	E17	F1	M11	Hybrid	F.x.D1	Family-14	upper
1837	50	16.1	H	1.2	E17	F1	M11	Hybrid	F.x.D1	Family-14	upper
1821	50	16.2	H	1.18	E17	F1	M11	Hybrid	F.x.D1	Family-14	upper
1723	54	16.7	F	1.16	E17	F1	M11	Hybrid	F.x.D1	Family-14	upper
1874	66	17.8	F	1.17	E17	F1	M11	Hybrid	F.x.D1	Family-14	upper
2113	11	10.1	F	1.07	E18	F1	M11	Hybrid	F.x.D1	Family-14	lower
2024	12	10.4	F	1.07	E18	F1	M11	Hybrid	F.x.D1	Family-14	lower
2120	29	14	H	1.06	E18	F1	M11	Hybrid	F.x.D1	Family-14	upper
252	39	15	F	1.16	E11	F1	M11	Hybrid	F.x.D1	Family-14	upper
260	71	17.8	F	1.26	E11	F1	M11	Hybrid	F.x.D1	Family-14	upper
497	13	10.8	H	1.03	E12	F1	M11	Hybrid	F.x.D1	Family-14	lower
773	12	10.1	D	1.16	E13	F1	M11	Hybrid	F.x.D1	Family-14	lower
776	26	13.3	F	1.11	E13	F1	M11	Hybrid	F.x.D1	Family-14	upper
798	52	16.8	F	1.1	E13	F1	M11	Hybrid	F.x.D1	Family-14	upper
1098	22	12.5	H	1.13	E14	F1	M11	Hybrid	F.x.D1	Family-14	lower
1088	27	13.2	H	1.17	E14	F1	M11	Hybrid	F.x.D1	Family-14	upper
1106	49	16.4	F	1.11	E14	F1	M11	Hybrid	F.x.D1	Family-14	upper
1645	35	14.5	H	1.15	E16	F1	M11	Hybrid	F.x.D1	Family-14	upper
1626	58	17.2	H	1.14	E16	F1	M11	Hybrid	F.x.D1	Family-14	upper
1936	19	12.2	F	1.05	E17	F1	M11	Hybrid	F.x.D1	Family-14	lower
1894	37	14.6	F	1.19	E17	F1	M11	Hybrid	F.x.D1	Family-14	upper
1908	36	14.8	F	1.11	E17	F1	M11	Hybrid	F.x.D1	Family-14	upper
1927	51	16.4	F	1.16	E17	F1	M11	Hybrid	F.x.D1	Family-14	upper
2187	41	15.3	H	1.14	E18	F1	M11	Hybrid	F.x.D1	Family-14	upper
2242	54	16.5	F	1.2	E18	F1	M11	Hybrid	F.x.D1	Family-14	upper
78	5	7.9	F	1.01	E11	F2	F12	Wild	Figgjo	Family-15	lower
126	6	8.4	F	1.01	E11	F2	F12	Wild	Figgjo	Family-15	lower
156	7	8.8	H	1.03	E11	F2	F12	Wild	Figgjo	Family-15	lower
80	8	9.2	D	1.03	E11	F2	F12	Wild	Figgjo	Family-15	lower
155	12	10.3	D	1.1	E11	F2	F12	Wild	Figgjo	Family-15	lower
352	3	6.5	H	1.09	E12	F2	F12	Wild	Figgjo	Family-15	lower
338	7	9.2	F	0.9	E12	F2	F12	Wild	Figgjo	Family-15	lower
345	19	12	F	1.1	E12	F2	F12	Wild	Figgjo	Family-15	upper
703	3	7	F	0.87	E13	F2	F12	Wild	Figgjo	Family-15	lower
692	5	7.9	F	1.01	E13	F2	F12	Wild	Figgjo	Family-15	lower
687	6	8.3	H	1.05	E13	F2	F12	Wild	Figgjo	Family-15	lower
706	6	8.4	H	1.01	E13	F2	F12	Wild	Figgjo	Family-15	lower
624	7	8.9	H	0.99	E13	F2	F12	Wild	Figgjo	Family-15	lower
735	39	14.9	F	1.18	E13	F2	F12	Wild	Figgjo	Family-15	upper
667	39	15.1	H	1.13	E13	F2	F12	Wild	Figgjo	Family-15	upper
933	5	8	F	0.98	E14	F2	F12	Wild	Figgjo	Family-15	lower
876	6	8.5	H	0.98	E14	F2	F12	Wild	Figgjo	Family-15	lower
1010	7	9	F	0.96	E14	F2	F12	Wild	Figgjo	Family-15	lower
992	8	9.3	F	0.99	E14	F2	F12	Wild	Figgjo	Family-15	lower
938	11	10.2	D	1.04	E14	F2	F12	Wild	Figgjo	Family-15	lower
1256	3	6.9	H	0.91	E15	F2	F12	Wild	Figgjo	Family-15	lower
1287	7	8.7	F	1.06	E15	F2	F12	Wild	Figgjo	Family-15	lower
1242	12	10.6	F	1.01	E15	F2	F12	Wild	Figgjo	Family-15	lower
1311	14	10.9	D	1.08	E15	F2	F12	Wild	Figgjo	Family-15	lower
1263	14	11	F	1.05	E15	F2	F12	Wild	Figgjo	Family-15	lower
1322	13	11	F	0.98	E15	F2	F12	Wild	Figgjo	Family-15	lower
1601	4	7.5	F	0.95	E16	F2	F12	Wild	Figgjo	Family-15	lower
1489	30	13.9	H	1.12	E16	F2	F12	Wild	Figgjo	Family-15	upper
1747	5	8.3	H	0.87	E17	F2	F12	Wild	Figgjo	Family-15	lower
1836	9	9.5	D	1.05	E17	F2	F12	Wild	Figgjo	Family-15	lower
1845	9	9.5	F	1.05	E17	F2	F12	Wild	Figgjo	Family-15	lower
2043	3	6.7	F	1	E18	F2	F12	Wild	Figgjo	Family-15	lower
770	3	6.8	H	0.95	E13	F2	F12	Wild	Figgjo	Family-15	lower
807	3	7.1	H	0.84	E13	F2	F12	Wild	Figgjo	Family-15	lower
774	5	8.4	F	0.84	E13	F2	F12	Wild	Figgjo	Family-15	lower
787	7	8.6	D	1.1	E13	F2	F12	Wild	Figgjo	Family-15	lower
818	8	8.9	D	1.13	E13	F2	F12	Wild	Figgjo	Family-15	lower
829	8	9.2	F	1.03	E13	F2	F12	Wild	Figgjo	Family-15	lower
797	9	9.4	F	1.08	E13	F2	F12	Wild	Figgjo	Family-15	lower
813	9	9.6	D	1.02	E13	F2	F12	Wild	Figgjo	Family-15	lower
1051	7	9	F	0.96	E14	F2	F12	Wild	Figgjo	Family-15	lower
1043	11	10.2	D	1.04	E14	F2	F12	Wild	Figgjo	Family-15	lower
1341	3	6.9	H	0.91	E15	F2	F12	Wild	Figgjo	Family-15	lower
1403	6	8.3	H	1.05	E15	F2	F12	Wild	Figgjo	Family-15	lower
1620	5	7.9	F	1.01	E16	F2	F12	Wild	Figgjo	Family-15	lower
1648	8	9.4	F	0.96	E16	F2	F12	Wild	Figgjo	Family-15	lower
1944	3	7	F	0.87	E17	F2	F12	Wild	Figgjo	Family-15	lower
1959	5	7.7	H	1.1	E17	F2	F12	Wild	Figgjo	Family-15	lower
1942	8	9.3	F	0.99	E17	F2	F12	Wild	Figgjo	Family-15	lower
178	10	10	H	1	E11	F2	M12	Hybrid	F.x.D1	Family-16	lower
27	15	11.3	H	1.04	E11	F2	M12	Hybrid	F.x.D1	Family-16	lower
19	20	12.1	D	1.13	E11	F2	M12	Hybrid	F.x.D1	Family-16	lower
100	20	12.2	H	1.1	E11	F2	M12	Hybrid	F.x.D1	Family-16	lower
20	32	14.3	F	1.09	E11	F2	M12	Hybrid	F.x.D1	Family-16	upper
31	48	15.7	F	1.24	E11	F2	M12	Hybrid	F.x.D1	Family-16	upper
429	10	9.6	H	1.13	E12	F2	M12	Hybrid	F.x.D1	Family-16	lower
362	13	10.6	H	1.09	E12	F2	M12	Hybrid	F.x.D1	Family-16	lower
461	14	10.9	H	1.08	E12	F2	M12	Hybrid	F.x.D1	Family-16	lower
433	21	12.1	D	1.19	E12	F2	M12	Hybrid	F.x.D1	Family-16	lower
355	32	14.2	H	1.12	E12	F2	M12	Hybrid	F.x.D1	Family-16	upper
313	39	15.1	F	1.13	E12	F2	M12	Hybrid	F.x.D1	Family-16	upper
442	49	16.2	F	1.15	E12	F2	M12	Hybrid	F.x.D1	Family-16	upper
342	53	16.8	H	1.12	E12	F2	M12	Hybrid	F.x.D1	Family-16	upper
758	13	10.4	D	1.16	E13	F2	M12	Hybrid	F.x.D1	Family-16	lower
685	32	14.4	H	1.07	E13	F2	M12	Hybrid	F.x.D1	Family-16	upper
609	44	16	F	1.07	E13	F2	M12	Hybrid	F.x.D1	Family-16	upper
930	10	9.7	F	1.1	E14	F2	M12	Hybrid	F.x.D1	Family-16	lower
905	11	10.2	D	1.04	E14	F2	M12	Hybrid	F.x.D1	Family-16	lower
934	18	12	F	1.04	E14	F2	M12	Hybrid	F.x.D1	Family-16	lower
889	36	14.6	F	1.16	E14	F2	M12	Hybrid	F.x.D1	Family-16	upper
1267	11	10.1	D	1.07	E15	F2	M12	Hybrid	F.x.D1	Family-16	lower
1238	31	14.2	F	1.08	E15	F2	M12	Hybrid	F.x.D1	Family-16	upper
1559	7	8.7	H	1.06	E16	F2	M12	Hybrid	F.x.D1	Family-16	lower
1526	10	10.1	F	0.97	E16	F2	M12	Hybrid	F.x.D1	Family-16	lower
1534	11	10.5	F	0.95	E16	F2	M12	Hybrid	F.x.D1	Family-16	lower
1536	15	11.2	F	1.07	E16	F2	M12	Hybrid	F.x.D1	Family-16	lower
1543	40	15.6	F	1.05	E16	F2	M12	Hybrid	F.x.D1	Family-16	upper
1810	6	8.7	F	0.91	E17	F2	M12	Hybrid	F.x.D1	Family-16	lower
1779	11	10.4	H	0.98	E17	F2	M12	Hybrid	F.x.D1	Family-16	lower
1789	18	11.8	D	1.1	E17	F2	M12	Hybrid	F.x.D1	Family-16	lower
1727	44	16	F	1.07	E17	F2	M12	Hybrid	F.x.D1	Family-16	upper
2075	5	8	F	0.98	E18	F2	M12	Hybrid	F.x.D1	Family-16	lower
2121	15	11.1	D	1.1	E18	F2	M12	Hybrid	F.x.D1	Family-16	lower
2082	25	13.1	F	1.11	E18	F2	M12	Hybrid	F.x.D1	Family-16	lower
2068	39	15.1	F	1.13	E18	F2	M12	Hybrid	F.x.D1	Family-16	upper
2017	52	16.6	F	1.14	E18	F2	M12	Hybrid	F.x.D1	Family-16	upper
254	16	11.4	H	1.08	E11	F2	M12	Hybrid	F.x.D1	Family-16	lower
554	8	9.4	F	0.96	E12	F2	M12	Hybrid	F.x.D1	Family-16	lower
534	45	15.9	F	1.12	E12	F2	M12	Hybrid	F.x.D1	Family-16	upper
785	18	11.7	D	1.12	E13	F2	M12	Hybrid	F.x.D1	Family-16	lower
1119	4	7.4	H	0.99	E14	F2	M12	Hybrid	F.x.D1	Family-16	lower
1352	5	8.2	H	0.91	E15	F2	M12	Hybrid	F.x.D1	Family-16	lower
1394	13	10.8	D	1.03	E15	F2	M12	Hybrid	F.x.D1	Family-16	lower
1681	14	10.9	D	1.08	E16	F2	M12	Hybrid	F.x.D1	Family-16	lower
1647	20	12.2	H	1.1	E16	F2	M12	Hybrid	F.x.D1	Family-16	lower
1635	31	14.2	F	1.08	E16	F2	M12	Hybrid	F.x.D1	Family-16	upper
1958	25	13.2	F	1.09	E17	F2	M12	Hybrid	F.x.D1	Family-16	lower
1930	54	16.8	F	1.14	E17	F2	M12	Hybrid	F.x.D1	Family-16	upper
180	13	10.6	D	1.09	E11	F3	F13	Wild	Figgjo	Family-17	lower
129	17	11.2	D	1.21	E11	F3	F13	Wild	Figgjo	Family-17	lower
132	25	12.7	D	1.22	E11	F3	F13	Wild	Figgjo	Family-17	upper
76	34	14.6	F	1.09	E11	F3	F13	Wild	Figgjo	Family-17	upper
340	8	9.1	F	1.06	E12	F3	F13	Wild	Figgjo	Family-17	lower
683	6	8.2	F	1.09	E13	F3	F13	Wild	Figgjo	Family-17	lower
650	7	8.5	D	1.14	E13	F3	F13	Wild	Figgjo	Family-17	lower
705	8	8.9	H	1.13	E13	F3	F13	Wild	Figgjo	Family-17	lower
698	8	9.2	F	1.03	E13	F3	F13	Wild	Figgjo	Family-17	lower
743	10	9.7	D	1.1	E13	F3	F13	Wild	Figgjo	Family-17	lower
599	11	10.1	F	1.07	E13	F3	F13	Wild	Figgjo	Family-17	lower
686	14	10.6	D	1.18	E13	F3	F13	Wild	Figgjo	Family-17	lower
668	33	14.3	F	1.13	E13	F3	F13	Wild	Figgjo	Family-17	upper
1014	5	7.8	D	1.05	E14	F3	F13	Wild	Figgjo	Family-17	lower
919	8	9.2	D	1.03	E14	F3	F13	Wild	Figgjo	Family-17	lower
931	49	16.1	H	1.17	E14	F3	F13	Wild	Figgjo	Family-17	upper
1252	8	9	F	1.1	E15	F3	F13	Wild	Figgjo	Family-17	lower
1214	9	9.4	H	1.08	E15	F3	F13	Wild	Figgjo	Family-17	lower
1182	12	10.1	D	1.16	E15	F3	F13	Wild	Figgjo	Family-17	lower
1166	34	14.5	F	1.12	E15	F3	F13	Wild	Figgjo	Family-17	upper
1207	39	15	H	1.16	E15	F3	F13	Wild	Figgjo	Family-17	upper
1560	7	8.7	F	1.06	E16	F3	F13	Wild	Figgjo	Family-17	lower
1522	9	9.4	F	1.08	E16	F3	F13	Wild	Figgjo	Family-17	lower
1847	12	10.4	D	1.07	E17	F3	F13	Wild	Figgjo	Family-17	lower
1755	40	15.3	F	1.12	E17	F3	F13	Wild	Figgjo	Family-17	upper
2085	5	7.7	H	1.1	E18	F3	F13	Wild	Figgjo	Family-17	lower
2132	8	9.1	F	1.06	E18	F3	F13	Wild	Figgjo	Family-17	lower
2135	9	9.5	D	1.05	E18	F3	F13	Wild	Figgjo	Family-17	lower
2031	10	9.8	D	1.06	E18	F3	F13	Wild	Figgjo	Family-17	lower
2054	11	9.9	D	1.13	E18	F3	F13	Wild	Figgjo	Family-17	lower
2037	12	10.2	D	1.13	E18	F3	F13	Wild	Figgjo	Family-17	lower
2070	13	10.2	D	1.23	E18	F3	F13	Wild	Figgjo	Family-17	lower
2030	13	10.4	D	1.16	E18	F3	F13	Wild	Figgjo	Family-17	lower
2098	35	14.6	H	1.12	E18	F3	F13	Wild	Figgjo	Family-17	upper
2151	36	14.8	F	1.11	E18	F3	F13	Wild	Figgjo	Family-17	upper
212	5	7.9	F	1.01	E11	F3	F13	Wild	Figgjo	Family-17	lower
239	6	8.4	F	1.01	E11	F3	F13	Wild	Figgjo	Family-17	lower
259	21	12.3	F	1.13	E11	F3	F13	Wild	Figgjo	Family-17	upper
525	5	7.4	F	1.23	E12	F3	F13	Wild	Figgjo	Family-17	lower
507	7	8.9	H	0.99	E12	F3	F13	Wild	Figgjo	Family-17	lower
535	11	9.9	D	1.13	E12	F3	F13	Wild	Figgjo	Family-17	lower
548	17	11.3	D	1.18	E12	F3	F13	Wild	Figgjo	Family-17	lower
833	8	8.9	F	1.13	E13	F3	F13	Wild	Figgjo	Family-17	lower
811	9	9.3	F	1.12	E13	F3	F13	Wild	Figgjo	Family-17	lower
800	19	11.8	D	1.16	E13	F3	F13	Wild	Figgjo	Family-17	upper
783	34	14.2	F	1.19	E13	F3	F13	Wild	Figgjo	Family-17	upper
821	38	14.9	H	1.15	E13	F3	F13	Wild	Figgjo	Family-17	upper
1037	5	8	F	0.98	E14	F3	F13	Wild	Figgjo	Family-17	lower
1072	7	8.8	F	1.03	E14	F3	F13	Wild	Figgjo	Family-17	lower
1117	9	9.4	F	1.08	E14	F3	F13	Wild	Figgjo	Family-17	lower
1386	5	7.9	H	1.01	E15	F3	F13	Wild	Figgjo	Family-17	lower
1646	19	11.8	D	1.16	E16	F3	F13	Wild	Figgjo	Family-17	upper
1627	46	15.9	F	1.14	E16	F3	F13	Wild	Figgjo	Family-17	upper
1643	45	15.9	F	1.12	E16	F3	F13	Wild	Figgjo	Family-17	upper
2212	7	8.8	D	1.03	E18	F3	F13	Wild	Figgjo	Family-17	lower
2214	10	9.8	D	1.06	E18	F3	F13	Wild	Figgjo	Family-17	lower
2178	23	12.5	D	1.18	E18	F3	F13	Wild	Figgjo	Family-17	upper
2204	29	13.7	D	1.13	E18	F3	F13	Wild	Figgjo	Family-17	upper
200	21	11.9	H	1.25	E11	F3	M13	Hybrid	F.x.D1	Family-18	lower
70	51	16.6	H	1.11	E11	F3	M13	Hybrid	F.x.D1	Family-18	upper
87	48	16.6	F	1.05	E11	F3	M13	Hybrid	F.x.D1	Family-18	upper
189	62	17.7	H	1.12	E11	F3	M13	Hybrid	F.x.D1	Family-18	upper
43	65	18.2	H	1.08	E11	F3	M13	Hybrid	F.x.D1	Family-18	upper
329	32	13.9	D	1.19	E12	F3	M13	Hybrid	F.x.D1	Family-18	upper
384	36	14.7	F	1.13	E12	F3	M13	Hybrid	F.x.D1	Family-18	upper
335	48	16.2	H	1.13	E12	F3	M13	Hybrid	F.x.D1	Family-18	upper
353	51	16.2	H	1.2	E12	F3	M13	Hybrid	F.x.D1	Family-18	upper
699	27	13.5	F	1.1	E13	F3	M13	Hybrid	F.x.D1	Family-18	upper
646	38	14.9	H	1.15	E13	F3	M13	Hybrid	F.x.D1	Family-18	upper
642	43	15.5	F	1.15	E13	F3	M13	Hybrid	F.x.D1	Family-18	upper
757	44	15.9	F	1.09	E13	F3	M13	Hybrid	F.x.D1	Family-18	upper
710	49	16.3	F	1.13	E13	F3	M13	Hybrid	F.x.D1	Family-18	upper
625	50	16.4	H	1.13	E13	F3	M13	Hybrid	F.x.D1	Family-18	upper
681	52	16.6	F	1.14	E13	F3	M13	Hybrid	F.x.D1	Family-18	upper
617	55	16.9	F	1.14	E13	F3	M13	Hybrid	F.x.D1	Family-18	upper
885	30	13.8	F	1.14	E14	F3	M13	Hybrid	F.x.D1	Family-18	upper
898	37	14.7	D	1.16	E14	F3	M13	Hybrid	F.x.D1	Family-18	upper
897	36	14.8	H	1.11	E14	F3	M13	Hybrid	F.x.D1	Family-18	upper
896	38	15	F	1.13	E14	F3	M13	Hybrid	F.x.D1	Family-18	upper
1015	43	15.7	F	1.11	E14	F3	M13	Hybrid	F.x.D1	Family-18	upper
983	54	17.1	F	1.08	E14	F3	M13	Hybrid	F.x.D1	Family-18	upper
899	58	17.2	H	1.14	E14	F3	M13	Hybrid	F.x.D1	Family-18	upper
1269	29	13.8	F	1.1	E15	F3	M13	Hybrid	F.x.D1	Family-18	upper
1265	34	14.6	F	1.09	E15	F3	M13	Hybrid	F.x.D1	Family-18	upper
1277	51	16.7	H	1.1	E15	F3	M13	Hybrid	F.x.D1	Family-18	upper
1225	57	17.1	F	1.14	E15	F3	M13	Hybrid	F.x.D1	Family-18	upper
1289	57	17.1	H	1.14	E15	F3	M13	Hybrid	F.x.D1	Family-18	upper
1260	65	17.7	F	1.17	E15	F3	M13	Hybrid	F.x.D1	Family-18	upper
1309	62	17.7	F	1.12	E15	F3	M13	Hybrid	F.x.D1	Family-18	upper
1527	43	15.3	D	1.2	E16	F3	M13	Hybrid	F.x.D1	Family-18	upper
1533	48	15.9	D	1.19	E16	F3	M13	Hybrid	F.x.D1	Family-18	upper
1457	48	16.5	H	1.07	E16	F3	M13	Hybrid	F.x.D1	Family-18	upper
1609	56	17.3	F	1.08	E16	F3	M13	Hybrid	F.x.D1	Family-18	upper
1467	65	18	F	1.11	E16	F3	M13	Hybrid	F.x.D1	Family-18	upper
1603	71	18.4	H	1.14	E16	F3	M13	Hybrid	F.x.D1	Family-18	upper
1784	33	13.9	D	1.23	E17	F3	M13	Hybrid	F.x.D1	Family-18	upper
1861	39	15.4	H	1.07	E17	F3	M13	Hybrid	F.x.D1	Family-18	upper
1855	42	15.9	H	1.04	E17	F3	M13	Hybrid	F.x.D1	Family-18	upper
1802	49	16.3	F	1.13	E17	F3	M13	Hybrid	F.x.D1	Family-18	upper
1766	49	16.6	F	1.07	E17	F3	M13	Hybrid	F.x.D1	Family-18	upper
1776	51	16.7	H	1.1	E17	F3	M13	Hybrid	F.x.D1	Family-18	upper
1740	53	17.1	H	1.06	E17	F3	M13	Hybrid	F.x.D1	Family-18	upper
2155	10	9.9	F	1.03	E18	F3	M13	Hybrid	F.x.D1	Family-18	lower
2069	26	13	D	1.18	E18	F3	M13	Hybrid	F.x.D1	Family-18	upper
2074	46	16	F	1.12	E18	F3	M13	Hybrid	F.x.D1	Family-18	upper
2019	61	18	H	1.05	E18	F3	M13	Hybrid	F.x.D1	Family-18	upper
2096	66	18	F	1.13	E18	F3	M13	Hybrid	F.x.D1	Family-18	upper
2146	69	18.4	H	1.11	E18	F3	M13	Hybrid	F.x.D1	Family-18	upper
206	51	16.6	D	1.11	E11	F3	M13	Hybrid	F.x.D1	Family-18	upper
812	45	16.1	F	1.08	E13	F3	M13	Hybrid	F.x.D1	Family-18	upper
778	59	17.8	H	1.05	E13	F3	M13	Hybrid	F.x.D1	Family-18	upper
1354	61	17.1	D	1.22	E15	F3	M13	Hybrid	F.x.D1	Family-18	upper
1655	49	16.5	H	1.09	E16	F3	M13	Hybrid	F.x.D1	Family-18	upper
1638	61	17.8	H	1.08	E16	F3	M13	Hybrid	F.x.D1	Family-18	upper
1891	7	8.9	F	0.99	E17	F3	M13	Hybrid	F.x.D1	Family-18	lower
1921	44	15.7	F	1.14	E17	F3	M13	Hybrid	F.x.D1	Family-18	upper
2193	45	15.6	H	1.19	E18	F3	M13	Hybrid	F.x.D1	Family-18	upper
2253	49	16.8	H	1.03	E18	F3	M13	Hybrid	F.x.D1	Family-18	upper
2250	56	17.4	H	1.06	E18	F3	M13	Hybrid	F.x.D1	Family-18	upper
186	5	8.3	F	0.87	E11	F4	F14	Wild	Figgjo	Family-19	lower
122	6	8.4	F	1.01	E11	F4	F14	Wild	Figgjo	Family-19	lower
72	19	11.8	D	1.16	E11	F4	F14	Wild	Figgjo	Family-19	upper
196	30	14	F	1.09	E11	F4	F14	Wild	Figgjo	Family-19	upper
423	7	8.9	F	0.99	E12	F4	F14	Wild	Figgjo	Family-19	lower
383	8	9	D	1.1	E12	F4	F14	Wild	Figgjo	Family-19	lower
415	8	9.2	F	1.03	E12	F4	F14	Wild	Figgjo	Family-19	lower
374	13	10.4	D	1.16	E12	F4	F14	Wild	Figgjo	Family-19	lower
428	15	11.1	F	1.1	E12	F4	F14	Wild	Figgjo	Family-19	lower
696	5	7.9	F	1.01	E13	F4	F14	Wild	Figgjo	Family-19	lower
691	8	9.2	F	1.03	E13	F4	F14	Wild	Figgjo	Family-19	lower
711	9	9.3	F	1.12	E13	F4	F14	Wild	Figgjo	Family-19	lower
689	11	10.1	H	1.07	E13	F4	F14	Wild	Figgjo	Family-19	lower
661	12	10.3	D	1.1	E13	F4	F14	Wild	Figgjo	Family-19	lower
716	14	10.9	D	1.08	E13	F4	F14	Wild	Figgjo	Family-19	lower
601	29	13.9	F	1.08	E13	F4	F14	Wild	Figgjo	Family-19	upper
762	40	15.3	F	1.12	E13	F4	F14	Wild	Figgjo	Family-19	upper
1002	8	9.4	F	0.96	E14	F4	F14	Wild	Figgjo	Family-19	lower
1161	32	14.4	H	1.07	E15	F4	F14	Wild	Figgjo	Family-19	upper
1509	15	11.2	D	1.07	E16	F4	F14	Wild	Figgjo	Family-19	lower
1594	19	11.8	D	1.16	E16	F4	F14	Wild	Figgjo	Family-19	upper
1840	6	8.6	F	0.94	E17	F4	F14	Wild	Figgjo	Family-19	lower
1828	10	10.2	H	0.94	E17	F4	F14	Wild	Figgjo	Family-19	lower
1856	10	10.2	F	0.94	E17	F4	F14	Wild	Figgjo	Family-19	lower
1808	15	11	D	1.13	E17	F4	F14	Wild	Figgjo	Family-19	lower
1864	17	11.4	D	1.15	E17	F4	F14	Wild	Figgjo	Family-19	lower
2138	6	8.3	F	1.05	E18	F4	F14	Wild	Figgjo	Family-19	lower
2115	6	8.6	F	0.94	E18	F4	F14	Wild	Figgjo	Family-19	lower
2032	7	9	H	0.96	E18	F4	F14	Wild	Figgjo	Family-19	lower
2094	12	10.5	F	1.04	E18	F4	F14	Wild	Figgjo	Family-19	lower
2033	14	11	D	1.05	E18	F4	F14	Wild	Figgjo	Family-19	lower
272	2	6.5	H	0.73	E11	F4	F14	Wild	Figgjo	Family-19	lower
251	11	9.9	D	1.13	E11	F4	F14	Wild	Figgjo	Family-19	lower
243	36	14.9	H	1.09	E11	F4	F14	Wild	Figgjo	Family-19	upper
817	5	8.2	F	0.91	E13	F4	F14	Wild	Figgjo	Family-19	lower
1066	48	16.3	H	1.11	E14	F4	F14	Wild	Figgjo	Family-19	upper
1399	10	10.2	F	0.94	E15	F4	F14	Wild	Figgjo	Family-19	lower
1330	12	10.4	D	1.07	E15	F4	F14	Wild	Figgjo	Family-19	lower
1672	6	8.5	F	0.98	E16	F4	F14	Wild	Figgjo	Family-19	lower
1618	19	11.9	F	1.13	E16	F4	F14	Wild	Figgjo	Family-19	upper
1914	5	7.9	H	1.01	E17	F4	F14	Wild	Figgjo	Family-19	lower
1939	6	8.5	F	0.98	E17	F4	F14	Wild	Figgjo	Family-19	lower
1911	6	8.7	F	0.91	E17	F4	F14	Wild	Figgjo	Family-19	lower
1964	7	8.7	D	1.06	E17	F4	F14	Wild	Figgjo	Family-19	lower
1912	15	10.9	D	1.16	E17	F4	F14	Wild	Figgjo	Family-19	lower
1934	30	14.1	H	1.07	E17	F4	F14	Wild	Figgjo	Family-19	upper
2236	6	8.3	F	1.05	E18	F4	F14	Wild	Figgjo	Family-19	lower
2251	8	9.2	F	1.03	E18	F4	F14	Wild	Figgjo	Family-19	lower
2175	10	10	F	1	E18	F4	F14	Wild	Figgjo	Family-19	lower
2179	10	10.1	F	0.97	E18	F4	F14	Wild	Figgjo	Family-19	lower
2230	24	13.2	F	1.04	E18	F4	F14	Wild	Figgjo	Family-19	upper
133	50	16.3	H	1.15	E11	A2	A10	Wild	Arna	Family-2	upper
191	53	16.4	H	1.2	E11	A2	A10	Wild	Arna	Family-2	upper
37	53	16.7	F	1.14	E11	A2	A10	Wild	Arna	Family-2	upper
111	55	17.2	F	1.08	E11	A2	A10	Wild	Arna	Family-2	upper
85	62	17.4	H	1.18	E11	A2	A10	Wild	Arna	Family-2	upper
417	8	9.4	F	0.96	E12	A2	A10	Wild	Arna	Family-2	lower
419	12	10.3	D	1.1	E12	A2	A10	Wild	Arna	Family-2	lower
407	47	15.8	F	1.19	E12	A2	A10	Wild	Arna	Family-2	upper
337	44	16	H	1.07	E12	A2	A10	Wild	Arna	Family-2	upper
317	49	16.2	H	1.15	E12	A2	A10	Wild	Arna	Family-2	upper
386	52	16.3	H	1.2	E12	A2	A10	Wild	Arna	Family-2	upper
402	57	17	F	1.16	E12	A2	A10	Wild	Arna	Family-2	upper
604	33	14.4	H	1.11	E13	A2	A10	Wild	Arna	Family-2	upper
615	41	15.7	F	1.06	E13	A2	A10	Wild	Arna	Family-2	upper
595	45	16	F	1.1	E13	A2	A10	Wild	Arna	Family-2	upper
631	50	16.2	H	1.18	E13	A2	A10	Wild	Arna	Family-2	upper
944	12	10.4	D	1.07	E14	A2	A10	Wild	Arna	Family-2	lower
990	45	16.2	F	1.06	E14	A2	A10	Wild	Arna	Family-2	upper
999	47	16.3	F	1.09	E14	A2	A10	Wild	Arna	Family-2	upper
1310	7	9	F	0.96	E15	A2	A10	Wild	Arna	Family-2	lower
1188	12	10.3	D	1.1	E15	A2	A10	Wild	Arna	Family-2	lower
1168	34	14.3	H	1.16	E15	A2	A10	Wild	Arna	Family-2	upper
1273	40	15.5	F	1.07	E15	A2	A10	Wild	Arna	Family-2	upper
1306	45	16.1	H	1.08	E15	A2	A10	Wild	Arna	Family-2	upper
1208	69	18.1	F	1.16	E15	A2	A10	Wild	Arna	Family-2	upper
1482	29	13.8	F	1.1	E16	A2	A10	Wild	Arna	Family-2	upper
1472	38	15.1	F	1.1	E16	A2	A10	Wild	Arna	Family-2	upper
1492	44	15.8	F	1.12	E16	A2	A10	Wild	Arna	Family-2	upper
1600	48	16.3	H	1.11	E16	A2	A10	Wild	Arna	Family-2	upper
1481	51	16.6	F	1.11	E16	A2	A10	Wild	Arna	Family-2	upper
1483	52	16.7	F	1.12	E16	A2	A10	Wild	Arna	Family-2	upper
1865	46	16.1	F	1.1	E17	A2	A10	Wild	Arna	Family-2	upper
1793	48	16.3	H	1.11	E17	A2	A10	Wild	Arna	Family-2	upper
1744	49	16.7	F	1.05	E17	A2	A10	Wild	Arna	Family-2	upper
2152	8	9.2	D	1.03	E18	A2	A10	Wild	Arna	Family-2	lower
2111	28	13.7	D	1.09	E18	A2	A10	Wild	Arna	Family-2	upper
2090	32	14.5	H	1.05	E18	A2	A10	Wild	Arna	Family-2	upper
2136	38	15.3	F	1.06	E18	A2	A10	Wild	Arna	Family-2	upper
2045	41	15.4	F	1.12	E18	A2	A10	Wild	Arna	Family-2	upper
2047	47	16.2	F	1.11	E18	A2	A10	Wild	Arna	Family-2	upper
2159	50	16.6	F	1.09	E18	A2	A10	Wild	Arna	Family-2	upper
2061	53	17	F	1.08	E18	A2	A10	Wild	Arna	Family-2	upper
546	42	15.5	F	1.13	E12	A2	A10	Wild	Arna	Family-2	upper
489	46	15.8	F	1.17	E12	A2	A10	Wild	Arna	Family-2	upper
802	46	16	H	1.12	E13	A2	A10	Wild	Arna	Family-2	upper
1035	13	10.9	D	1	E14	A2	A10	Wild	Arna	Family-2	lower
1085	27	13.7	F	1.05	E14	A2	A10	Wild	Arna	Family-2	upper
1047	50	16.2	F	1.18	E14	A2	A10	Wild	Arna	Family-2	upper
1112	52	16.7	F	1.12	E14	A2	A10	Wild	Arna	Family-2	upper
1105	52	16.8	F	1.1	E14	A2	A10	Wild	Arna	Family-2	upper
1063	59	17	H	1.2	E14	A2	A10	Wild	Arna	Family-2	upper
1116	49	17.1	F	0.98	E14	A2	A10	Wild	Arna	Family-2	upper
1400	30	14.1	H	1.07	E15	A2	A10	Wild	Arna	Family-2	upper
1343	42	15.7	F	1.09	E15	A2	A10	Wild	Arna	Family-2	upper
1355	51	16.8	F	1.08	E15	A2	A10	Wild	Arna	Family-2	upper
1641	17	11.5	D	1.12	E16	A2	A10	Wild	Arna	Family-2	lower
1675	51	16.5	F	1.14	E16	A2	A10	Wild	Arna	Family-2	upper
1682	55	16.9	H	1.14	E16	A2	A10	Wild	Arna	Family-2	upper
1669	59	17.3	F	1.14	E16	A2	A10	Wild	Arna	Family-2	upper
1907	9	9.8	D	0.96	E17	A2	A10	Wild	Arna	Family-2	lower
1965	35	15.3	F	0.98	E17	A2	A10	Wild	Arna	Family-2	upper
1895	56	17.4	H	1.06	E17	A2	A10	Wild	Arna	Family-2	upper
114	33	14.6	F	1.06	E11	F4	M14	Hybrid	F.x.D1	Family-20	upper
107	46	16.2	F	1.08	E11	F4	M14	Hybrid	F.x.D1	Family-20	upper
29	58	17.3	H	1.12	E11	F4	M14	Hybrid	F.x.D1	Family-20	upper
339	37	15.1	H	1.07	E12	F4	M14	Hybrid	F.x.D1	Family-20	upper
648	11	10.3	D	1.01	E13	F4	M14	Hybrid	F.x.D1	Family-20	lower
736	12	10.4	F	1.07	E13	F4	M14	Hybrid	F.x.D1	Family-20	lower
590	34	14.6	H	1.09	E13	F4	M14	Hybrid	F.x.D1	Family-20	upper
740	32	14.6	H	1.03	E13	F4	M14	Hybrid	F.x.D1	Family-20	upper
607	38	15	F	1.13	E13	F4	M14	Hybrid	F.x.D1	Family-20	upper
721	42	15.6	F	1.11	E13	F4	M14	Hybrid	F.x.D1	Family-20	upper
756	46	15.9	F	1.14	E13	F4	M14	Hybrid	F.x.D1	Family-20	upper
732	48	16.3	H	1.11	E13	F4	M14	Hybrid	F.x.D1	Family-20	upper
967	7	8.6	F	1.1	E14	F4	M14	Hybrid	F.x.D1	Family-20	lower
989	26	13.6	F	1.03	E14	F4	M14	Hybrid	F.x.D1	Family-20	upper
916	47	16.4	F	1.07	E14	F4	M14	Hybrid	F.x.D1	Family-20	upper
968	50	16.4	H	1.13	E14	F4	M14	Hybrid	F.x.D1	Family-20	upper
911	50	16.5	H	1.11	E14	F4	M14	Hybrid	F.x.D1	Family-20	upper
1200	10	10.1	H	0.97	E15	F4	M14	Hybrid	F.x.D1	Family-20	lower
1181	20	12.3	H	1.07	E15	F4	M14	Hybrid	F.x.D1	Family-20	lower
1204	28	14.2	F	0.98	E15	F4	M14	Hybrid	F.x.D1	Family-20	upper
1279	35	14.9	H	1.06	E15	F4	M14	Hybrid	F.x.D1	Family-20	upper
1586	11	10.3	F	1.01	E16	F4	M14	Hybrid	F.x.D1	Family-20	lower
1567	29	14	H	1.06	E16	F4	M14	Hybrid	F.x.D1	Family-20	upper
1456	47	16.2	H	1.11	E16	F4	M14	Hybrid	F.x.D1	Family-20	upper
1476	53	17.2	F	1.04	E16	F4	M14	Hybrid	F.x.D1	Family-20	upper
1757	41	15.6	F	1.08	E17	F4	M14	Hybrid	F.x.D1	Family-20	upper
1729	43	15.9	H	1.07	E17	F4	M14	Hybrid	F.x.D1	Family-20	upper
1872	45	16.2	F	1.06	E17	F4	M14	Hybrid	F.x.D1	Family-20	upper
1735	59	17.7	F	1.06	E17	F4	M14	Hybrid	F.x.D1	Family-20	upper
2046	8	9.2	H	1.03	E18	F4	M14	Hybrid	F.x.D1	Family-20	lower
2041	9	9.7	F	0.99	E18	F4	M14	Hybrid	F.x.D1	Family-20	lower
2143	9	9.8	F	0.96	E18	F4	M14	Hybrid	F.x.D1	Family-20	lower
2147	10	10.4	H	0.89	E18	F4	M14	Hybrid	F.x.D1	Family-20	lower
2160	16	11.5	D	1.05	E18	F4	M14	Hybrid	F.x.D1	Family-20	lower
2122	45	16	F	1.1	E18	F4	M14	Hybrid	F.x.D1	Family-20	upper
263	8	9	F	1.1	E11	F4	M14	Hybrid	F.x.D1	Family-20	lower
262	49	16.3	F	1.13	E11	F4	M14	Hybrid	F.x.D1	Family-20	upper
246	61	17.7	H	1.1	E11	F4	M14	Hybrid	F.x.D1	Family-20	upper
522	34	14.6	F	1.09	E12	F4	M14	Hybrid	F.x.D1	Family-20	upper
502	64	17.7	F	1.15	E12	F4	M14	Hybrid	F.x.D1	Family-20	upper
816	36	14.9	H	1.09	E13	F4	M14	Hybrid	F.x.D1	Family-20	upper
793	46	16.1	F	1.1	E13	F4	M14	Hybrid	F.x.D1	Family-20	upper
1042	15	11.1	D	1.1	E14	F4	M14	Hybrid	F.x.D1	Family-20	lower
1649	8	9.5	F	0.93	E16	F4	M14	Hybrid	F.x.D1	Family-20	lower
1688	26	13.5	F	1.06	E16	F4	M14	Hybrid	F.x.D1	Family-20	upper
1886	31	14.2	H	1.08	E17	F4	M14	Hybrid	F.x.D1	Family-20	upper
2248	13	11	F	0.98	E18	F4	M14	Hybrid	F.x.D1	Family-20	lower
2226	45	16.3	F	1.04	E18	F4	M14	Hybrid	F.x.D1	Family-20	upper
88	6	8.6	D	0.94	E11	F7	F17	Wild	Figgjo	Family-25	lower
153	7	8.6	H	1.1	E11	F7	F17	Wild	Figgjo	Family-25	lower
64	8	9.2	H	1.03	E11	F7	F17	Wild	Figgjo	Family-25	lower
124	9	9.4	D	1.08	E11	F7	F17	Wild	Figgjo	Family-25	lower
48	9	9.7	F	0.99	E11	F7	F17	Wild	Figgjo	Family-25	lower
173	9	9.7	F	0.99	E11	F7	F17	Wild	Figgjo	Family-25	lower
46	10	10.1	H	0.97	E11	F7	F17	Wild	Figgjo	Family-25	lower
188	11	10.1	H	1.07	E11	F7	F17	Wild	Figgjo	Family-25	lower
130	11	10.2	D	1.04	E11	F7	F17	Wild	Figgjo	Family-25	lower
18	14	10.6	D	1.18	E11	F7	F17	Wild	Figgjo	Family-25	lower
179	33	14	H	1.2	E11	F7	F17	Wild	Figgjo	Family-25	upper
90	42	15.4	F	1.15	E11	F7	F17	Wild	Figgjo	Family-25	upper
109	43	15.8	F	1.09	E11	F7	F17	Wild	Figgjo	Family-25	upper
350	4	7.5	H	0.95	E12	F7	F17	Wild	Figgjo	Family-25	lower
471	9	9.4	H	1.08	E12	F7	F17	Wild	Figgjo	Family-25	lower
430	8	9.6	F	0.9	E12	F7	F17	Wild	Figgjo	Family-25	lower
360	9	9.7	F	0.99	E12	F7	F17	Wild	Figgjo	Family-25	lower
348	16	11.3	D	1.11	E12	F7	F17	Wild	Figgjo	Family-25	lower
370	34	14.5	F	1.12	E12	F7	F17	Wild	Figgjo	Family-25	upper
1004	7	9	F	0.96	E14	F7	F17	Wild	Figgjo	Family-25	lower
997	8	9.4	F	0.96	E14	F7	F17	Wild	Figgjo	Family-25	lower
963	10	9.8	H	1.06	E14	F7	F17	Wild	Figgjo	Family-25	lower
1009	44	15.9	F	1.09	E14	F7	F17	Wild	Figgjo	Family-25	upper
891	55	16.8	F	1.16	E14	F7	F17	Wild	Figgjo	Family-25	upper
1202	6	8.5	F	0.98	E15	F7	F17	Wild	Figgjo	Family-25	lower
1314	7	9.1	F	0.93	E15	F7	F17	Wild	Figgjo	Family-25	lower
1596	6	8.3	H	1.05	E16	F7	F17	Wild	Figgjo	Family-25	lower
1597	6	8.6	F	0.94	E16	F7	F17	Wild	Figgjo	Family-25	lower
1518	9	9.4	D	1.08	E16	F7	F17	Wild	Figgjo	Family-25	lower
1490	11	9.8	D	1.17	E16	F7	F17	Wild	Figgjo	Family-25	lower
1565	28	13.7	H	1.09	E16	F7	F17	Wild	Figgjo	Family-25	upper
1477	44	15.6	F	1.16	E16	F7	F17	Wild	Figgjo	Family-25	upper
1741	6	8.8	H	0.88	E17	F7	F17	Wild	Figgjo	Family-25	lower
1812	7	8.8	F	1.03	E17	F7	F17	Wild	Figgjo	Family-25	lower
1806	13	10.6	D	1.09	E17	F7	F17	Wild	Figgjo	Family-25	lower
1745	14	11.3	F	0.97	E17	F7	F17	Wild	Figgjo	Family-25	lower
1873	30	13.8	H	1.14	E17	F7	F17	Wild	Figgjo	Family-25	upper
2141	7	8.9	H	0.99	E18	F7	F17	Wild	Figgjo	Family-25	lower
2118	9	9.8	F	0.96	E18	F7	F17	Wild	Figgjo	Family-25	lower
2056	11	10	D	1.1	E18	F7	F17	Wild	Figgjo	Family-25	lower
2020	26	13.4	H	1.08	E18	F7	F17	Wild	Figgjo	Family-25	upper
234	5	7.9	H	1.01	E11	F7	F17	Wild	Figgjo	Family-25	lower
267	10	9.8	D	1.06	E11	F7	F17	Wild	Figgjo	Family-25	lower
265	12	10.5	D	1.04	E11	F7	F17	Wild	Figgjo	Family-25	lower
526	8	9.1	D	1.06	E12	F7	F17	Wild	Figgjo	Family-25	lower
494	7	9.2	F	0.9	E12	F7	F17	Wild	Figgjo	Family-25	lower
536	9	9.6	D	1.02	E12	F7	F17	Wild	Figgjo	Family-25	lower
478	10	10.1	F	0.97	E12	F7	F17	Wild	Figgjo	Family-25	lower
834	6	8.4	H	1.01	E13	F7	F17	Wild	Figgjo	Family-25	lower
1068	8	9.1	D	1.06	E14	F7	F17	Wild	Figgjo	Family-25	lower
1032	10	9.8	H	1.06	E14	F7	F17	Wild	Figgjo	Family-25	lower
1108	11	10.1	D	1.07	E14	F7	F17	Wild	Figgjo	Family-25	lower
1334	7	9	D	0.96	E15	F7	F17	Wild	Figgjo	Family-25	lower
1337	36	14.8	F	1.11	E15	F7	F17	Wild	Figgjo	Family-25	upper
1630	9	9.6	D	1.02	E16	F7	F17	Wild	Figgjo	Family-25	lower
1913	5	7.9	F	1.01	E17	F7	F17	Wild	Figgjo	Family-25	lower
1904	7	8.6	D	1.1	E17	F7	F17	Wild	Figgjo	Family-25	lower
1910	10	9.8	D	1.06	E17	F7	F17	Wild	Figgjo	Family-25	lower
1888	11	10.6	D	0.92	E17	F7	F17	Wild	Figgjo	Family-25	lower
1879	25	13.1	F	1.11	E17	F7	F17	Wild	Figgjo	Family-25	upper
2192	18	11.8	F	1.1	E18	F7	F17	Wild	Figgjo	Family-25	lower
2249	25	13.3	F	1.06	E18	F7	F17	Wild	Figgjo	Family-25	upper
2221	36	14.6	F	1.16	E18	F7	F17	Wild	Figgjo	Family-25	upper
63	10	9.8	H	1.06	E11	F7	M17	Hybrid	F.x.D1	Family-26	lower
199	42	15.4	H	1.15	E11	F7	M17	Hybrid	F.x.D1	Family-26	upper
89	51	16.4	F	1.16	E11	F7	M17	Hybrid	F.x.D1	Family-26	upper
425	14	10.6	D	1.18	E12	F7	M17	Hybrid	F.x.D1	Family-26	lower
420	33	14	F	1.2	E12	F7	M17	Hybrid	F.x.D1	Family-26	upper
324	32	14.1	F	1.14	E12	F7	M17	Hybrid	F.x.D1	Family-26	upper
750	25	13.2	H	1.09	E13	F7	M17	Hybrid	F.x.D1	Family-26	lower
730	45	15.6	F	1.19	E13	F7	M17	Hybrid	F.x.D1	Family-26	upper
907	13	10.8	F	1.03	E14	F7	M17	Hybrid	F.x.D1	Family-26	lower
973	32	13.9	H	1.19	E14	F7	M17	Hybrid	F.x.D1	Family-26	upper
908	34	14.3	F	1.16	E14	F7	M17	Hybrid	F.x.D1	Family-26	upper
913	33	14.3	F	1.13	E14	F7	M17	Hybrid	F.x.D1	Family-26	upper
971	37	15.1	F	1.07	E14	F7	M17	Hybrid	F.x.D1	Family-26	upper
939	55	16.8	H	1.16	E14	F7	M17	Hybrid	F.x.D1	Family-26	upper
1217	9	9.6	F	1.02	E15	F7	M17	Hybrid	F.x.D1	Family-26	lower
1280	28	13.2	D	1.22	E15	F7	M17	Hybrid	F.x.D1	Family-26	upper
1195	28	13.3	D	1.19	E15	F7	M17	Hybrid	F.x.D1	Family-26	upper
1179	28	13.6	H	1.11	E15	F7	M17	Hybrid	F.x.D1	Family-26	upper
1276	22	13.7	H	0.86	E15	F7	M17	Hybrid	F.x.D1	Family-26	lower
1158	30	13.8	H	1.14	E15	F7	M17	Hybrid	F.x.D1	Family-26	upper
1218	50	16.3	H	1.15	E15	F7	M17	Hybrid	F.x.D1	Family-26	upper
1502	7	9	F	0.96	E16	F7	M17	Hybrid	F.x.D1	Family-26	lower
1465	34	14.6	F	1.09	E16	F7	M17	Hybrid	F.x.D1	Family-26	upper
1491	43	15.3	F	1.2	E16	F7	M17	Hybrid	F.x.D1	Family-26	upper
1748	11	10.2	D	1.04	E17	F7	M17	Hybrid	F.x.D1	Family-26	lower
1816	12	10.6	H	1.01	E17	F7	M17	Hybrid	F.x.D1	Family-26	lower
1750	16	11.4	F	1.08	E17	F7	M17	Hybrid	F.x.D1	Family-26	lower
1792	60	16.9	H	1.24	E17	F7	M17	Hybrid	F.x.D1	Family-26	upper
2134	18	11.9	D	1.07	E18	F7	M17	Hybrid	F.x.D1	Family-26	lower
2124	33	14.2	F	1.15	E18	F7	M17	Hybrid	F.x.D1	Family-26	upper
2144	35	14.6	F	1.12	E18	F7	M17	Hybrid	F.x.D1	Family-26	upper
257	15	11.3	F	1.04	E11	F7	M17	Hybrid	F.x.D1	Family-26	lower
545	11	9.9	F	1.13	E12	F7	M17	Hybrid	F.x.D1	Family-26	lower
791	11	10.2	D	1.04	E13	F7	M17	Hybrid	F.x.D1	Family-26	lower
819	39	15.2	H	1.11	E13	F7	M17	Hybrid	F.x.D1	Family-26	upper
814	47	16	F	1.15	E13	F7	M17	Hybrid	F.x.D1	Family-26	upper
828	52	16.5	F	1.16	E13	F7	M17	Hybrid	F.x.D1	Family-26	upper
1030	10	9.8	F	1.06	E14	F7	M17	Hybrid	F.x.D1	Family-26	lower
1086	10	10.2	F	0.94	E14	F7	M17	Hybrid	F.x.D1	Family-26	lower
1093	19	11.8	H	1.16	E14	F7	M17	Hybrid	F.x.D1	Family-26	lower
1083	21	13.6	H	0.83	E14	F7	M17	Hybrid	F.x.D1	Family-26	lower
1340	7	8.8	H	1.03	E15	F7	M17	Hybrid	F.x.D1	Family-26	lower
1379	9	9.5	F	1.05	E15	F7	M17	Hybrid	F.x.D1	Family-26	lower
1404	44	15.8	F	1.12	E15	F7	M17	Hybrid	F.x.D1	Family-26	upper
1684	14	11	F	1.05	E16	F7	M17	Hybrid	F.x.D1	Family-26	lower
1637	31	14	F	1.13	E16	F7	M17	Hybrid	F.x.D1	Family-26	upper
1950	12	10.3	D	1.1	E17	F7	M17	Hybrid	F.x.D1	Family-26	lower
1953	23	13	F	1.05	E17	F7	M17	Hybrid	F.x.D1	Family-26	lower
1932	27	13.5	F	1.1	E17	F7	M17	Hybrid	F.x.D1	Family-26	upper
1946	44	14	F	1.6	E17	F7	M17	Hybrid	F.x.D1	Family-26	upper
2243	10	9.9	F	1.03	E18	F7	M17	Hybrid	F.x.D1	Family-26	lower
2182	16	11.3	D	1.11	E18	F7	M17	Hybrid	F.x.D1	Family-26	lower
2191	58	17.3	F	1.12	E18	F7	M17	Hybrid	F.x.D1	Family-26	upper
2190	63	17.6	F	1.16	E18	F7	M17	Hybrid	F.x.D1	Family-26	upper
127	15	10.9	D	1.16	E11	A3	A11	Wild	Arna	Family-3	lower
39	27	13.6	F	1.07	E11	A3	A11	Wild	Arna	Family-3	upper
110	76	18.5	F	1.2	E11	A3	A11	Wild	Arna	Family-3	upper
365	45	16.8	H	0.95	E12	A3	A11	Wild	Arna	Family-3	upper
454	58	17.2	H	1.14	E12	A3	A11	Wild	Arna	Family-3	upper
328	60	17.5	H	1.12	E12	A3	A11	Wild	Arna	Family-3	upper
397	77	18.7	F	1.18	E12	A3	A11	Wild	Arna	Family-3	upper
439	79	19.2	F	1.12	E12	A3	A11	Wild	Arna	Family-3	upper
583	15	10.9	F	1.16	E13	A3	A11	Wild	Arna	Family-3	lower
669	18	11.6	D	1.15	E13	A3	A11	Wild	Arna	Family-3	lower
630	18	11.7	H	1.12	E13	A3	A11	Wild	Arna	Family-3	lower
628	40	15.6	F	1.05	E13	A3	A11	Wild	Arna	Family-3	upper
606	51	16.3	H	1.18	E13	A3	A11	Wild	Arna	Family-3	upper
626	58	17.2	F	1.14	E13	A3	A11	Wild	Arna	Family-3	upper
660	70	18.6	H	1.09	E13	A3	A11	Wild	Arna	Family-3	upper
949	12	10.6	F	1.01	E14	A3	A11	Wild	Arna	Family-3	lower
882	13	10.7	F	1.06	E14	A3	A11	Wild	Arna	Family-3	lower
880	51	16.2	F	1.2	E14	A3	A11	Wild	Arna	Family-3	upper
966	49	16.5	H	1.09	E14	A3	A11	Wild	Arna	Family-3	upper
901	57	17.1	F	1.14	E14	A3	A11	Wild	Arna	Family-3	upper
993	63	17.7	F	1.14	E14	A3	A11	Wild	Arna	Family-3	upper
1244	10	9.8	H	1.06	E15	A3	A11	Wild	Arna	Family-3	lower
1212	28	13.5	F	1.14	E15	A3	A11	Wild	Arna	Family-3	upper
1155	45	15.9	H	1.12	E15	A3	A11	Wild	Arna	Family-3	upper
1266	68	18.1	F	1.15	E15	A3	A11	Wild	Arna	Family-3	upper
1486	15	11.2	F	1.07	E16	A3	A11	Wild	Arna	Family-3	lower
1589	15	11.2	F	1.07	E16	A3	A11	Wild	Arna	Family-3	lower
1602	18	11.6	D	1.15	E16	A3	A11	Wild	Arna	Family-3	lower
1551	27	13.2	F	1.17	E16	A3	A11	Wild	Arna	Family-3	upper
1582	41	15.2	F	1.17	E16	A3	A11	Wild	Arna	Family-3	upper
1866	19	11.8	D	1.16	E17	A3	A11	Wild	Arna	Family-3	upper
1850	41	15.2	F	1.17	E17	A3	A11	Wild	Arna	Family-3	upper
1820	55	16.9	H	1.14	E17	A3	A11	Wild	Arna	Family-3	upper
1762	58	17	H	1.18	E17	A3	A11	Wild	Arna	Family-3	upper
2137	14	10.9	D	1.08	E18	A3	A11	Wild	Arna	Family-3	lower
2059	44	15.9	F	1.09	E18	A3	A11	Wild	Arna	Family-3	upper
2105	48	16	F	1.17	E18	A3	A11	Wild	Arna	Family-3	upper
270	75	18.5	H	1.18	E11	A3	A11	Wild	Arna	Family-3	upper
484	18	11.6	D	1.15	E12	A3	A11	Wild	Arna	Family-3	lower
510	32	14.2	F	1.12	E12	A3	A11	Wild	Arna	Family-3	upper
540	45	15.7	F	1.16	E12	A3	A11	Wild	Arna	Family-3	upper
805	43	15.5	H	1.15	E13	A3	A11	Wild	Arna	Family-3	upper
825	77	19.2	H	1.09	E13	A3	A11	Wild	Arna	Family-3	upper
1091	10	9.8	D	1.06	E14	A3	A11	Wild	Arna	Family-3	lower
1058	30	14	F	1.09	E14	A3	A11	Wild	Arna	Family-3	upper
1071	39	15	F	1.16	E14	A3	A11	Wild	Arna	Family-3	upper
1115	37	15	F	1.1	E14	A3	A11	Wild	Arna	Family-3	upper
1095	63	17.7	F	1.14	E14	A3	A11	Wild	Arna	Family-3	upper
1052	65	17.8	H	1.15	E14	A3	A11	Wild	Arna	Family-3	upper
1385	21	12.8	F	1	E15	A3	A11	Wild	Arna	Family-3	upper
1406	25	13.4	H	1.04	E15	A3	A11	Wild	Arna	Family-3	upper
1378	54	17	H	1.1	E15	A3	A11	Wild	Arna	Family-3	upper
1654	52	17	H	1.06	E16	A3	A11	Wild	Arna	Family-3	upper
1662	65	17	F	1.32	E16	A3	A11	Wild	Arna	Family-3	upper
1962	13	10.4	F	1.16	E17	A3	A11	Wild	Arna	Family-3	lower
1933	54	17.1	F	1.08	E17	A3	A11	Wild	Arna	Family-3	upper
2215	15	11.2	H	1.07	E18	A3	A11	Wild	Arna	Family-3	lower
150	44	15.8	H	1.12	E11	M2	M12	Farm	Domestic1	Family-34	upper
2	50	16.5	F	1.11	E11	M2	M12	Farm	Domestic1	Family-34	upper
120	56	16.9	F	1.16	E11	M2	M12	Farm	Domestic1	Family-34	upper
55	80	19	H	1.17	E11	M2	M12	Farm	Domestic1	Family-34	upper
113	85	19.7	F	1.11	E11	M2	M12	Farm	Domestic1	Family-34	upper
449	74	18.6	F	1.15	E12	M2	M12	Farm	Domestic1	Family-34	upper
738	19	11.8	D	1.16	E13	M2	M12	Farm	Domestic1	Family-34	lower
618	32	14.3	F	1.09	E13	M2	M12	Farm	Domestic1	Family-34	upper
747	42	15.7	H	1.09	E13	M2	M12	Farm	Domestic1	Family-34	upper
647	47	16.2	H	1.11	E13	M2	M12	Farm	Domestic1	Family-34	upper
584	60	17.6	H	1.1	E13	M2	M12	Farm	Domestic1	Family-34	upper
598	79	19.1	F	1.13	E13	M2	M12	Farm	Domestic1	Family-34	upper
957	17	11.5	D	1.12	E14	M2	M12	Farm	Domestic1	Family-34	lower
902	21	12.4	F	1.1	E14	M2	M12	Farm	Domestic1	Family-34	lower
943	37	15.3	H	1.03	E14	M2	M12	Farm	Domestic1	Family-34	upper
895	57	17.2	F	1.12	E14	M2	M12	Farm	Domestic1	Family-34	upper
1198	28	13.8	F	1.07	E15	M2	M12	Farm	Domestic1	Family-34	upper
1290	41	15.7	H	1.06	E15	M2	M12	Farm	Domestic1	Family-34	upper
1321	51	16.6	H	1.11	E15	M2	M12	Farm	Domestic1	Family-34	upper
1299	52	16.8	H	1.1	E15	M2	M12	Farm	Domestic1	Family-34	upper
1152	57	17.6	H	1.05	E15	M2	M12	Farm	Domestic1	Family-34	upper
1233	70	18.4	F	1.12	E15	M2	M12	Farm	Domestic1	Family-34	upper
1547	44	15.7	F	1.14	E16	M2	M12	Farm	Domestic1	Family-34	upper
1564	48	16.4	F	1.09	E16	M2	M12	Farm	Domestic1	Family-34	upper
1555	50	16.5	F	1.11	E16	M2	M12	Farm	Domestic1	Family-34	upper
1493	57	16.8	H	1.2	E16	M2	M12	Farm	Domestic1	Family-34	upper
1568	53	16.8	F	1.12	E16	M2	M12	Farm	Domestic1	Family-34	upper
1612	66	17.8	F	1.17	E16	M2	M12	Farm	Domestic1	Family-34	upper
1593	69	18.5	F	1.09	E16	M2	M12	Farm	Domestic1	Family-34	upper
1562	79	19.1	H	1.13	E16	M2	M12	Farm	Domestic1	Family-34	upper
1770	14	10.7	D	1.14	E17	M2	M12	Farm	Domestic1	Family-34	lower
1768	56	17.2	F	1.1	E17	M2	M12	Farm	Domestic1	Family-34	upper
1790	62	17.7	F	1.12	E17	M2	M12	Farm	Domestic1	Family-34	upper
2103	18	11.8	D	1.1	E18	M2	M12	Farm	Domestic1	Family-34	lower
2051	47	16.1	H	1.13	E18	M2	M12	Farm	Domestic1	Family-34	upper
2081	50	16.7	F	1.07	E18	M2	M12	Farm	Domestic1	Family-34	upper
2079	65	18	H	1.11	E18	M2	M12	Farm	Domestic1	Family-34	upper
237	51	16.6	F	1.11	E11	M2	M12	Farm	Domestic1	Family-34	upper
248	64	17	H	1.3	E11	M2	M12	Farm	Domestic1	Family-34	upper
250	55	17	H	1.12	E11	M2	M12	Farm	Domestic1	Family-34	upper
236	84	19.2	H	1.19	E11	M2	M12	Farm	Domestic1	Family-34	upper
553	39	15.1	F	1.13	E12	M2	M12	Farm	Domestic1	Family-34	upper
483	52	16.3	H	1.2	E12	M2	M12	Farm	Domestic1	Family-34	upper
477	58	17.2	F	1.14	E12	M2	M12	Farm	Domestic1	Family-34	upper
527	62	17.3	H	1.2	E12	M2	M12	Farm	Domestic1	Family-34	upper
810	50	16.6	F	1.09	E13	M2	M12	Farm	Domestic1	Family-34	upper
1048	23	13	H	1.05	E14	M2	M12	Farm	Domestic1	Family-34	lower
1109	49	16.2	F	1.15	E14	M2	M12	Farm	Domestic1	Family-34	upper
1082	78	19.3	F	1.08	E14	M2	M12	Farm	Domestic1	Family-34	upper
1398	21	11.9	D	1.25	E15	M2	M12	Farm	Domestic1	Family-34	lower
1364	30	14.1	F	1.07	E15	M2	M12	Farm	Domestic1	Family-34	upper
1377	77	19.2	F	1.09	E15	M2	M12	Farm	Domestic1	Family-34	upper
1628	72	18.6	F	1.12	E16	M2	M12	Farm	Domestic1	Family-34	upper
1925	10	11	F	0.75	E17	M2	M12	Farm	Domestic1	Family-34	lower
1906	24	12.8	F	1.14	E17	M2	M12	Farm	Domestic1	Family-34	lower
1881	56	18.1	F	0.94	E17	M2	M12	Farm	Domestic1	Family-34	upper
2170	24	12.8	D	1.14	E18	M2	M12	Farm	Domestic1	Family-34	lower
2171	64	19	F	0.93	E18	M2	M12	Farm	Domestic1	Family-34	upper
79	54	17.2	H	1.06	E11	M3	M13	Farm	Domestic1	Family-36	upper
141	70	18.7	F	1.07	E11	M3	M13	Farm	Domestic1	Family-36	upper
83	86	19.7	H	1.12	E11	M3	M13	Farm	Domestic1	Family-36	upper
35	88	20	H	1.1	E11	M3	M13	Farm	Domestic1	Family-36	upper
301	61	17.7	H	1.1	E12	M3	M13	Farm	Domestic1	Family-36	upper
450	75	18.6	F	1.17	E12	M3	M13	Farm	Domestic1	Family-36	upper
396	91	20	H	1.14	E12	M3	M13	Farm	Domestic1	Family-36	upper
474	90	20	F	1.13	E12	M3	M13	Farm	Domestic1	Family-36	upper
431	91	20.3	F	1.09	E12	M3	M13	Farm	Domestic1	Family-36	upper
326	97	20.4	H	1.14	E12	M3	M13	Farm	Domestic1	Family-36	upper
635	73	18.7	F	1.12	E13	M3	M13	Farm	Domestic1	Family-36	upper
640	79	19.1	F	1.13	E13	M3	M13	Farm	Domestic1	Family-36	upper
637	73	19.2	F	1.03	E13	M3	M13	Farm	Domestic1	Family-36	upper
748	77	19.3	F	1.07	E13	M3	M13	Farm	Domestic1	Family-36	upper
603	92	20.7	F	1.04	E13	M3	M13	Farm	Domestic1	Family-36	upper
925	49	16.3	F	1.13	E14	M3	M13	Farm	Domestic1	Family-36	upper
878	58	17.3	H	1.12	E14	M3	M13	Farm	Domestic1	Family-36	upper
974	62	17.8	H	1.1	E14	M3	M13	Farm	Domestic1	Family-36	upper
998	70	18.6	F	1.09	E14	M3	M13	Farm	Domestic1	Family-36	upper
954	76	19.2	H	1.07	E14	M3	M13	Farm	Domestic1	Family-36	upper
1307	68	18.6	F	1.06	E15	M3	M13	Farm	Domestic1	Family-36	upper
1540	63	17.9	H	1.1	E16	M3	M13	Farm	Domestic1	Family-36	upper
1488	83	19.2	H	1.17	E16	M3	M13	Farm	Domestic1	Family-36	upper
1515	82	19.8	H	1.06	E16	M3	M13	Farm	Domestic1	Family-36	upper
1460	91	20	H	1.14	E16	M3	M13	Farm	Domestic1	Family-36	upper
1450	87	20.1	F	1.07	E16	M3	M13	Farm	Domestic1	Family-36	upper
1780	53	17	F	1.08	E17	M3	M13	Farm	Domestic1	Family-36	upper
1826	72	18.9	H	1.07	E17	M3	M13	Farm	Domestic1	Family-36	upper
2063	68	18.5	F	1.07	E18	M3	M13	Farm	Domestic1	Family-36	upper
2099	81	19.7	F	1.06	E18	M3	M13	Farm	Domestic1	Family-36	upper
268	54	16.7	F	1.16	E11	M3	M13	Farm	Domestic1	Family-36	upper
261	63	17.7	F	1.14	E11	M3	M13	Farm	Domestic1	Family-36	upper
220	81	19.4	H	1.11	E11	M3	M13	Farm	Domestic1	Family-36	upper
213	83	19.8	F	1.07	E11	M3	M13	Farm	Domestic1	Family-36	upper
780	78	19.2	F	1.1	E13	M3	M13	Farm	Domestic1	Family-36	upper
789	77	19.3	H	1.07	E13	M3	M13	Farm	Domestic1	Family-36	upper
815	82	19.3	H	1.14	E13	M3	M13	Farm	Domestic1	Family-36	upper
777	89	20	H	1.11	E13	M3	M13	Farm	Domestic1	Family-36	upper
1114	79	19.2	F	1.12	E14	M3	M13	Farm	Domestic1	Family-36	upper
1022	79	19.7	H	1.03	E14	M3	M13	Farm	Domestic1	Family-36	upper
1069	97	20.6	F	1.11	E14	M3	M13	Farm	Domestic1	Family-36	upper
1666	84	19.5	F	1.13	E16	M3	M13	Farm	Domestic1	Family-36	upper
1685	84	20	F	1.05	E16	M3	M13	Farm	Domestic1	Family-36	upper
1878	71	18.9	H	1.05	E17	M3	M13	Farm	Domestic1	Family-36	upper
2198	57	17.4	H	1.08	E18	M3	M13	Farm	Domestic1	Family-36	upper
2165	61	18	H	1.05	E18	M3	M13	Farm	Domestic1	Family-36	upper
136	51	16.4	F	1.16	E11	M5	M15	Farm	Domestic1	Family-40	upper
146	65	17.9	H	1.13	E11	M5	M15	Farm	Domestic1	Family-40	upper
139	78	18.8	H	1.17	E11	M5	M15	Farm	Domestic1	Family-40	upper
77	81	19.2	H	1.14	E11	M5	M15	Farm	Domestic1	Family-40	upper
25	93	20	H	1.16	E11	M5	M15	Farm	Domestic1	Family-40	upper
170	109	21.2	F	1.14	E11	M5	M15	Farm	Domestic1	Family-40	upper
473	15	10.8	D	1.19	E12	M5	M15	Farm	Domestic1	Family-40	lower
447	107	21.1	H	1.14	E12	M5	M15	Farm	Domestic1	Family-40	upper
330	114	21.2	F	1.2	E12	M5	M15	Farm	Domestic1	Family-40	upper
641	7	8.4	F	1.18	E13	M5	M15	Farm	Domestic1	Family-40	lower
728	51	16	D	1.25	E13	M5	M15	Farm	Domestic1	Family-40	upper
761	52	16.7	F	1.12	E13	M5	M15	Farm	Domestic1	Family-40	upper
684	67	17.9	F	1.17	E13	M5	M15	Farm	Domestic1	Family-40	upper
742	66	17.9	H	1.15	E13	M5	M15	Farm	Domestic1	Family-40	upper
673	108	21.2	H	1.13	E13	M5	M15	Farm	Domestic1	Family-40	upper
980	62	17.4	F	1.18	E14	M5	M15	Farm	Domestic1	Family-40	upper
977	89	19.8	F	1.15	E14	M5	M15	Farm	Domestic1	Family-40	upper
875	118	21	H	1.27	E14	M5	M15	Farm	Domestic1	Family-40	upper
1192	53	16.5	H	1.18	E15	M5	M15	Farm	Domestic1	Family-40	upper
1156	102	20.5	F	1.18	E15	M5	M15	Farm	Domestic1	Family-40	upper
1487	33	14.2	H	1.15	E16	M5	M15	Farm	Domestic1	Family-40	upper
1511	57	17	F	1.16	E16	M5	M15	Farm	Domestic1	Family-40	upper
1595	59	17.2	H	1.16	E16	M5	M15	Farm	Domestic1	Family-40	upper
1501	71	18.3	H	1.16	E16	M5	M15	Farm	Domestic1	Family-40	upper
1453	76	18.6	F	1.18	E16	M5	M15	Farm	Domestic1	Family-40	upper
1535	81	19.2	H	1.14	E16	M5	M15	Farm	Domestic1	Family-40	upper
1573	88	19.9	F	1.12	E16	M5	M15	Farm	Domestic1	Family-40	upper
1449	119	21.2	F	1.25	E16	M5	M15	Farm	Domestic1	Family-40	upper
1752	47	16.2	H	1.11	E17	M5	M15	Farm	Domestic1	Family-40	upper
1786	52	16.7	F	1.12	E17	M5	M15	Farm	Domestic1	Family-40	upper
1851	55	17.1	H	1.1	E17	M5	M15	Farm	Domestic1	Family-40	upper
1756	67	18.3	F	1.09	E17	M5	M15	Farm	Domestic1	Family-40	upper
1732	82	19.5	H	1.11	E17	M5	M15	Farm	Domestic1	Family-40	upper
2044	8	9.1	H	1.06	E18	M5	M15	Farm	Domestic1	Family-40	lower
2157	81	19.2	H	1.14	E18	M5	M15	Farm	Domestic1	Family-40	upper
216	46	15.7	D	1.19	E11	M5	M15	Farm	Domestic1	Family-40	upper
508	71	18	F	1.22	E12	M5	M15	Farm	Domestic1	Family-40	upper
480	117	21.1	F	1.25	E12	M5	M15	Farm	Domestic1	Family-40	upper
788	90	20	H	1.13	E13	M5	M15	Farm	Domestic1	Family-40	upper
823	107	20.9	H	1.17	E13	M5	M15	Farm	Domestic1	Family-40	upper
1090	65	17.8	H	1.15	E14	M5	M15	Farm	Domestic1	Family-40	upper
1064	83	18.9	F	1.23	E14	M5	M15	Farm	Domestic1	Family-40	upper
1092	82	19.4	F	1.12	E14	M5	M15	Farm	Domestic1	Family-40	upper
1054	99	20.8	H	1.1	E14	M5	M15	Farm	Domestic1	Family-40	upper
1333	43	14.4	F	1.44	E15	M5	M15	Farm	Domestic1	Family-40	upper
1345	96	19.8	F	1.24	E15	M5	M15	Farm	Domestic1	Family-40	upper
1659	82	19	H	1.2	E16	M5	M15	Farm	Domestic1	Family-40	upper
1661	95	20	H	1.19	E16	M5	M15	Farm	Domestic1	Family-40	upper
1903	38	15	H	1.13	E17	M5	M15	Farm	Domestic1	Family-40	upper
2240	70	18.2	F	1.16	E18	M5	M15	Farm	Domestic1	Family-40	upper
2245	104	21.4	F	1.06	E18	M5	M15	Farm	Domestic1	Family-40	upper
57	31	14.1	H	1.11	E11	M7	M17	Farm	Domestic1	Family-44	upper
47	51	16.4	F	1.16	E11	M7	M17	Farm	Domestic1	Family-44	upper
164	49	16.4	H	1.11	E11	M7	M17	Farm	Domestic1	Family-44	upper
134	53	16.5	H	1.18	E11	M7	M17	Farm	Domestic1	Family-44	upper
21	68	18	F	1.17	E11	M7	M17	Farm	Domestic1	Family-44	upper
165	69	18	F	1.18	E11	M7	M17	Farm	Domestic1	Family-44	upper
49	84	19.4	F	1.15	E11	M7	M17	Farm	Domestic1	Family-44	upper
334	6	8.4	F	1.01	E12	M7	M17	Farm	Domestic1	Family-44	lower
361	37	14.7	D	1.16	E12	M7	M17	Farm	Domestic1	Family-44	upper
455	39	15.2	H	1.11	E12	M7	M17	Farm	Domestic1	Family-44	upper
460	47	15.8	H	1.19	E12	M7	M17	Farm	Domestic1	Family-44	upper
319	61	17.2	F	1.2	E12	M7	M17	Farm	Domestic1	Family-44	upper
372	75	18.3	F	1.22	E12	M7	M17	Farm	Domestic1	Family-44	upper
627	24	13	H	1.09	E13	M7	M17	Farm	Domestic1	Family-44	lower
746	49	15.6	F	1.29	E13	M7	M17	Farm	Domestic1	Family-44	upper
665	54	16.6	F	1.18	E13	M7	M17	Farm	Domestic1	Family-44	upper
634	60	17.5	H	1.12	E13	M7	M17	Farm	Domestic1	Family-44	upper
633	55	17.7	H	0.99	E13	M7	M17	Farm	Domestic1	Family-44	upper
672	65	17.8	H	1.15	E13	M7	M17	Farm	Domestic1	Family-44	upper
981	15	11.1	F	1.1	E14	M7	M17	Farm	Domestic1	Family-44	lower
994	57	17	H	1.16	E14	M7	M17	Farm	Domestic1	Family-44	upper
970	61	17.5	F	1.14	E14	M7	M17	Farm	Domestic1	Family-44	upper
1176	41	15.5	H	1.1	E15	M7	M17	Farm	Domestic1	Family-44	upper
1178	50	16.3	H	1.15	E15	M7	M17	Farm	Domestic1	Family-44	upper
1611	13	10.3	D	1.19	E16	M7	M17	Farm	Domestic1	Family-44	lower
1552	36	15	D	1.07	E16	M7	M17	Farm	Domestic1	Family-44	upper
1469	39	15.4	H	1.07	E16	M7	M17	Farm	Domestic1	Family-44	upper
1461	60	17.2	H	1.18	E16	M7	M17	Farm	Domestic1	Family-44	upper
1538	68	18.3	H	1.11	E16	M7	M17	Farm	Domestic1	Family-44	upper
1843	11	10	D	1.1	E17	M7	M17	Farm	Domestic1	Family-44	lower
1817	40	15.3	H	1.12	E17	M7	M17	Farm	Domestic1	Family-44	upper
1811	46	16.3	F	1.06	E17	M7	M17	Farm	Domestic1	Family-44	upper
1815	54	16.9	F	1.12	E17	M7	M17	Farm	Domestic1	Family-44	upper
1795	60	17.7	H	1.08	E17	M7	M17	Farm	Domestic1	Family-44	upper
1813	62	17.7	F	1.12	E17	M7	M17	Farm	Domestic1	Family-44	upper
2042	16	11.3	F	1.11	E18	M7	M17	Farm	Domestic1	Family-44	lower
2078	25	13	H	1.14	E18	M7	M17	Farm	Domestic1	Family-44	lower
2156	29	13.5	D	1.18	E18	M7	M17	Farm	Domestic1	Family-44	upper
207	14	10.7	F	1.14	E11	M7	M17	Farm	Domestic1	Family-44	lower
247	37	14.8	F	1.14	E11	M7	M17	Farm	Domestic1	Family-44	upper
505	61	17.6	F	1.12	E12	M7	M17	Farm	Domestic1	Family-44	upper
832	17	11.3	F	1.18	E13	M7	M17	Farm	Domestic1	Family-44	lower
766	38	15.3	F	1.06	E13	M7	M17	Farm	Domestic1	Family-44	upper
799	60	17.6	F	1.1	E13	M7	M17	Farm	Domestic1	Family-44	upper
1118	9	9.4	D	1.08	E14	M7	M17	Farm	Domestic1	Family-44	lower
1033	14	10.7	H	1.14	E14	M7	M17	Farm	Domestic1	Family-44	lower
1077	45	15.9	F	1.12	E14	M7	M17	Farm	Domestic1	Family-44	upper
1070	47	16.2	F	1.11	E14	M7	M17	Farm	Domestic1	Family-44	upper
1076	74	19.9	F	0.94	E14	M7	M17	Farm	Domestic1	Family-44	upper
1371	14	10.7	D	1.14	E15	M7	M17	Farm	Domestic1	Family-44	lower
1328	27	13.6	H	1.07	E15	M7	M17	Farm	Domestic1	Family-44	upper
1335	32	14.1	F	1.14	E15	M7	M17	Farm	Domestic1	Family-44	upper
1397	36	14.9	F	1.09	E15	M7	M17	Farm	Domestic1	Family-44	upper
1359	47	16.2	H	1.11	E15	M7	M17	Farm	Domestic1	Family-44	upper
1676	17	11.6	D	1.09	E16	M7	M17	Farm	Domestic1	Family-44	lower
1639	34	14.9	H	1.03	E16	M7	M17	Farm	Domestic1	Family-44	upper
1679	43	15.7	F	1.11	E16	M7	M17	Farm	Domestic1	Family-44	upper
1680	54	17	F	1.1	E16	M7	M17	Farm	Domestic1	Family-44	upper
1624	54	17.3	H	1.04	E16	M7	M17	Farm	Domestic1	Family-44	upper
1963	54	16.7	F	1.16	E17	M7	M17	Farm	Domestic1	Family-44	upper
2173	11	10.1	D	1.07	E18	M7	M17	Farm	Domestic1	Family-44	lower
2197	37	14.7	F	1.16	E18	M7	M17	Farm	Domestic1	Family-44	upper
2176	38	15.5	H	1.02	E18	M7	M17	Farm	Domestic1	Family-44	upper
2161	65	17.8	F	1.15	E18	M7	M17	Farm	Domestic1	Family-44	upper
33	65	18	H	1.11	E11	M9	M19	Farm	Domestic1	Family-48	upper
166	80	19.1	H	1.15	E11	M9	M19	Farm	Domestic1	Family-48	upper
131	79	19.3	H	1.1	E11	M9	M19	Farm	Domestic1	Family-48	upper
9	84	19.4	H	1.15	E11	M9	M19	Farm	Domestic1	Family-48	upper
204	88	19.9	H	1.12	E11	M9	M19	Farm	Domestic1	Family-48	upper
4	95	20.4	H	1.12	E11	M9	M19	Farm	Domestic1	Family-48	upper
112	105	21.4	H	1.07	E11	M9	M19	Farm	Domestic1	Family-48	upper
400	42	15.2	H	1.2	E12	M9	M19	Farm	Domestic1	Family-48	upper
363	61	17.4	H	1.16	E12	M9	M19	Farm	Domestic1	Family-48	upper
369	78	19.2	F	1.1	E12	M9	M19	Farm	Domestic1	Family-48	upper
321	89	19.9	H	1.13	E12	M9	M19	Farm	Domestic1	Family-48	upper
354	103	20.5	H	1.2	E12	M9	M19	Farm	Domestic1	Family-48	upper
462	100	20.7	F	1.13	E12	M9	M19	Farm	Domestic1	Family-48	upper
416	109	21.2	F	1.14	E12	M9	M19	Farm	Domestic1	Family-48	upper
378	118	21.8	F	1.14	E12	M9	M19	Farm	Domestic1	Family-48	upper
451	113	21.8	F	1.09	E12	M9	M19	Farm	Domestic1	Family-48	upper
745	78	19	F	1.14	E13	M9	M19	Farm	Domestic1	Family-48	upper
718	90	20.3	H	1.08	E13	M9	M19	Farm	Domestic1	Family-48	upper
679	102	21	H	1.1	E13	M9	M19	Farm	Domestic1	Family-48	upper
622	110	21.6	F	1.09	E13	M9	M19	Farm	Domestic1	Family-48	upper
904	87	19.7	F	1.14	E14	M9	M19	Farm	Domestic1	Family-48	upper
881	97	20.6	F	1.11	E14	M9	M19	Farm	Domestic1	Family-48	upper
987	97	20.6	H	1.11	E14	M9	M19	Farm	Domestic1	Family-48	upper
950	98	20.9	H	1.07	E14	M9	M19	Farm	Domestic1	Family-48	upper
1285	45	15.9	H	1.12	E15	M9	M19	Farm	Domestic1	Family-48	upper
1203	84	19.4	F	1.15	E15	M9	M19	Farm	Domestic1	Family-48	upper
1199	87	20.1	H	1.07	E15	M9	M19	Farm	Domestic1	Family-48	upper
1236	96	20.3	F	1.15	E15	M9	M19	Farm	Domestic1	Family-48	upper
1259	104	20.7	H	1.17	E15	M9	M19	Farm	Domestic1	Family-48	upper
1580	73	18.8	F	1.1	E16	M9	M19	Farm	Domestic1	Family-48	upper
1510	83	19.7	F	1.09	E16	M9	M19	Farm	Domestic1	Family-48	upper
1507	90	20.1	H	1.11	E16	M9	M19	Farm	Domestic1	Family-48	upper
1519	89	20.3	H	1.06	E16	M9	M19	Farm	Domestic1	Family-48	upper
1516	106	20.9	F	1.16	E16	M9	M19	Farm	Domestic1	Family-48	upper
1570	105	21.4	F	1.07	E16	M9	M19	Farm	Domestic1	Family-48	upper
1871	90	20.5	H	1.04	E17	M9	M19	Farm	Domestic1	Family-48	upper
2102	81	19.2	F	1.14	E18	M9	M19	Farm	Domestic1	Family-48	upper
2048	85	19.9	H	1.08	E18	M9	M19	Farm	Domestic1	Family-48	upper
2084	124	22.4	H	1.1	E18	M9	M19	Farm	Domestic1	Family-48	upper
517	82	19.6	F	1.09	E12	M9	M19	Farm	Domestic1	Family-48	upper
504	111	21.2	H	1.16	E12	M9	M19	Farm	Domestic1	Family-48	upper
775	88	20.3	H	1.05	E13	M9	M19	Farm	Domestic1	Family-48	upper
1101	72	18.4	H	1.16	E14	M9	M19	Farm	Domestic1	Family-48	upper
1089	89	20.4	F	1.05	E14	M9	M19	Farm	Domestic1	Family-48	upper
1376	71	18.2	F	1.18	E15	M9	M19	Farm	Domestic1	Family-48	upper
1363	80	19.5	H	1.08	E15	M9	M19	Farm	Domestic1	Family-48	upper
1653	92	20.4	F	1.08	E16	M9	M19	Farm	Domestic1	Family-48	upper
1634	97	20.7	H	1.09	E16	M9	M19	Farm	Domestic1	Family-48	upper
1668	103	21	H	1.11	E16	M9	M19	Farm	Domestic1	Family-48	upper
1916	98	20.9	H	1.07	E17	M9	M19	Farm	Domestic1	Family-48	upper
1883	105	21.2	F	1.1	E17	M9	M19	Farm	Domestic1	Family-48	upper
2206	113	21.9	H	1.08	E18	M9	M19	Farm	Domestic1	Family-48	upper
66	50	16.2	F	1.18	E11	S1	S9	Farm	Domestic2	Family-49	upper
22	67	17.9	H	1.17	E11	S1	S9	Farm	Domestic2	Family-49	upper
159	68	18.3	H	1.11	E11	S1	S9	Farm	Domestic2	Family-49	upper
5	71	19	H	1.04	E11	S1	S9	Farm	Domestic2	Family-49	upper
157	101	20.6	F	1.16	E11	S1	S9	Farm	Domestic2	Family-49	upper
392	56	16.5	H	1.25	E12	S1	S9	Farm	Domestic2	Family-49	upper
394	78	18.3	H	1.27	E12	S1	S9	Farm	Domestic2	Family-49	upper
448	69	18.3	F	1.13	E12	S1	S9	Farm	Domestic2	Family-49	upper
443	80	18.6	H	1.24	E12	S1	S9	Farm	Domestic2	Family-49	upper
469	79	18.8	H	1.19	E12	S1	S9	Farm	Domestic2	Family-49	upper
701	43	15.8	H	1.09	E13	S1	S9	Farm	Domestic2	Family-49	upper
712	63	17.7	F	1.14	E13	S1	S9	Farm	Domestic2	Family-49	upper
645	62	17.9	H	1.08	E13	S1	S9	Farm	Domestic2	Family-49	upper
709	72	18.9	F	1.07	E13	S1	S9	Farm	Domestic2	Family-49	upper
715	80	19	F	1.17	E13	S1	S9	Farm	Domestic2	Family-49	upper
1003	20	12.4	F	1.05	E14	S1	S9	Farm	Domestic2	Family-49	lower
886	50	16.3	F	1.15	E14	S1	S9	Farm	Domestic2	Family-49	upper
906	50	16.6	F	1.09	E14	S1	S9	Farm	Domestic2	Family-49	upper
1021	55	17.1	H	1.1	E14	S1	S9	Farm	Domestic2	Family-49	upper
1283	45	15.5	H	1.21	E15	S1	S9	Farm	Domestic2	Family-49	upper
1187	47	16.3	H	1.09	E15	S1	S9	Farm	Domestic2	Family-49	upper
1159	67	18.1	F	1.13	E15	S1	S9	Farm	Domestic2	Family-49	upper
1496	26	13.3	H	1.11	E16	S1	S9	Farm	Domestic2	Family-49	upper
1579	32	14.5	F	1.05	E16	S1	S9	Farm	Domestic2	Family-49	upper
1592	34	14.8	F	1.05	E16	S1	S9	Farm	Domestic2	Family-49	upper
1608	46	16.1	F	1.1	E16	S1	S9	Farm	Domestic2	Family-49	upper
1464	49	16.4	H	1.11	E16	S1	S9	Farm	Domestic2	Family-49	upper
1585	55	17	F	1.12	E16	S1	S9	Farm	Domestic2	Family-49	upper
1523	57	17.2	H	1.12	E16	S1	S9	Farm	Domestic2	Family-49	upper
1479	64	18	F	1.1	E16	S1	S9	Farm	Domestic2	Family-49	upper
1532	70	18.2	F	1.16	E16	S1	S9	Farm	Domestic2	Family-49	upper
1751	15	11.2	D	1.07	E17	S1	S9	Farm	Domestic2	Family-49	lower
1868	58	18	H	0.99	E17	S1	S9	Farm	Domestic2	Family-49	upper
2089	69	18.5	F	1.09	E18	S1	S9	Farm	Domestic2	Family-49	upper
495	20	12.2	H	1.1	E12	S1	S9	Farm	Domestic2	Family-49	lower
515	68	18.2	H	1.13	E12	S1	S9	Farm	Domestic2	Family-49	upper
784	56	17.2	F	1.1	E13	S1	S9	Farm	Domestic2	Family-49	upper
1055	51	16.5	F	1.14	E14	S1	S9	Farm	Domestic2	Family-49	upper
1059	57	17	F	1.16	E14	S1	S9	Farm	Domestic2	Family-49	upper
1038	62	17.9	F	1.08	E14	S1	S9	Farm	Domestic2	Family-49	upper
1036	70	18.5	H	1.11	E14	S1	S9	Farm	Domestic2	Family-49	upper
1370	43	15.8	H	1.09	E15	S1	S9	Farm	Domestic2	Family-49	upper
1342	52	16.9	H	1.08	E15	S1	S9	Farm	Domestic2	Family-49	upper
1344	68	18.6	F	1.06	E15	S1	S9	Farm	Domestic2	Family-49	upper
1631	70	18.1	F	1.18	E16	S1	S9	Farm	Domestic2	Family-49	upper
1671	70	18.4	F	1.12	E16	S1	S9	Farm	Domestic2	Family-49	upper
1938	52	16.8	F	1.1	E17	S1	S9	Farm	Domestic2	Family-49	upper
1887	56	17.1	F	1.12	E17	S1	S9	Farm	Domestic2	Family-49	upper
1890	59	17.6	H	1.08	E17	S1	S9	Farm	Domestic2	Family-49	upper
1893	64	17.7	H	1.15	E17	S1	S9	Farm	Domestic2	Family-49	upper
2207	53	16.8	F	1.12	E18	S1	S9	Farm	Domestic2	Family-49	upper
2246	75	19.2	H	1.06	E18	S1	S9	Farm	Domestic2	Family-49	upper
16	8	8.9	D	1.13	E11	A5	A13	Wild	Arna	Family-5	lower
151	12	10	D	1.2	E11	A5	A13	Wild	Arna	Family-5	lower
104	12	10.3	D	1.1	E11	A5	A13	Wild	Arna	Family-5	lower
59	15	11.2	F	1.07	E11	A5	A13	Wild	Arna	Family-5	lower
12	22	12.6	F	1.1	E11	A5	A13	Wild	Arna	Family-5	upper
403	7	8.9	F	0.99	E12	A5	A13	Wild	Arna	Family-5	lower
456	10	9.7	D	1.1	E12	A5	A13	Wild	Arna	Family-5	lower
413	12	10.2	D	1.13	E12	A5	A13	Wild	Arna	Family-5	lower
306	12	10.4	F	1.07	E12	A5	A13	Wild	Arna	Family-5	lower
655	5	8.1	F	0.94	E13	A5	A13	Wild	Arna	Family-5	lower
591	6	8.7	F	0.91	E13	A5	A13	Wild	Arna	Family-5	lower
639	8	9.1	F	1.06	E13	A5	A13	Wild	Arna	Family-5	lower
658	8	9.2	H	1.03	E13	A5	A13	Wild	Arna	Family-5	lower
733	10	9.8	F	1.06	E13	A5	A13	Wild	Arna	Family-5	lower
734	32	14.2	F	1.12	E13	A5	A13	Wild	Arna	Family-5	upper
909	9	9.3	H	1.12	E14	A5	A13	Wild	Arna	Family-5	lower
918	12	10.3	D	1.1	E14	A5	A13	Wild	Arna	Family-5	lower
912	13	10.5	D	1.12	E14	A5	A13	Wild	Arna	Family-5	lower
921	37	14.9	F	1.12	E14	A5	A13	Wild	Arna	Family-5	upper
976	54	16.8	H	1.14	E14	A5	A13	Wild	Arna	Family-5	upper
1219	5	7.7	F	1.1	E15	A5	A13	Wild	Arna	Family-5	lower
1175	12	10.3	H	1.1	E15	A5	A13	Wild	Arna	Family-5	lower
1298	17	11.5	F	1.12	E15	A5	A13	Wild	Arna	Family-5	lower
1575	12	10.2	D	1.13	E16	A5	A13	Wild	Arna	Family-5	lower
1463	27	13.6	H	1.07	E16	A5	A13	Wild	Arna	Family-5	upper
1545	48	16.1	F	1.15	E16	A5	A13	Wild	Arna	Family-5	upper
1875	5	7.9	H	1.01	E17	A5	A13	Wild	Arna	Family-5	lower
1834	11	10.1	F	1.07	E17	A5	A13	Wild	Arna	Family-5	lower
1830	15	11.1	D	1.1	E17	A5	A13	Wild	Arna	Family-5	lower
1781	20	12	D	1.16	E17	A5	A13	Wild	Arna	Family-5	upper
1857	32	14.2	H	1.12	E17	A5	A13	Wild	Arna	Family-5	upper
2145	8	9.4	F	0.96	E18	A5	A13	Wild	Arna	Family-5	lower
2058	9	9.6	D	1.02	E18	A5	A13	Wild	Arna	Family-5	lower
2106	12	10.3	F	1.1	E18	A5	A13	Wild	Arna	Family-5	lower
2049	52	16.7	F	1.12	E18	A5	A13	Wild	Arna	Family-5	upper
245	11	10	D	1.1	E11	A5	A13	Wild	Arna	Family-5	lower
217	38	14.9	F	1.15	E11	A5	A13	Wild	Arna	Family-5	upper
479	10	9.9	F	1.03	E12	A5	A13	Wild	Arna	Family-5	lower
1026	12	10.2	D	1.13	E14	A5	A13	Wild	Arna	Family-5	lower
1084	19	12.1	H	1.07	E14	A5	A13	Wild	Arna	Family-5	upper
1023	21	12.4	F	1.1	E14	A5	A13	Wild	Arna	Family-5	upper
1348	9	9.5	F	1.05	E15	A5	A13	Wild	Arna	Family-5	lower
1384	25	13.1	F	1.11	E15	A5	A13	Wild	Arna	Family-5	upper
1966	4	7	H	1.17	E17	A5	A13	Wild	Arna	Family-5	lower
1941	4	7.7	H	0.88	E17	A5	A13	Wild	Arna	Family-5	lower
1877	9	9.5	F	1.05	E17	A5	A13	Wild	Arna	Family-5	lower
2183	4	7.2	F	1.07	E18	A5	A13	Wild	Arna	Family-5	lower
2225	9	9.4	D	1.08	E18	A5	A13	Wild	Arna	Family-5	lower
160	9	9.5	F	1.05	E11	S1	V9	Hybrid	D2.x.V	Family-50	lower
8	35	14.5	H	1.15	E11	S1	V9	Hybrid	D2.x.V	Family-50	upper
144	62	17.7	F	1.12	E11	S1	V9	Hybrid	D2.x.V	Family-50	upper
161	68	18.2	F	1.13	E11	S1	V9	Hybrid	D2.x.V	Family-50	upper
312	13	10.4	D	1.16	E12	S1	V9	Hybrid	D2.x.V	Family-50	lower
393	15	10.9	D	1.16	E12	S1	V9	Hybrid	D2.x.V	Family-50	lower
427	23	12.1	D	1.3	E12	S1	V9	Hybrid	D2.x.V	Family-50	lower
398	52	16.2	H	1.22	E12	S1	V9	Hybrid	D2.x.V	Family-50	upper
610	8	9.3	F	0.99	E13	S1	V9	Hybrid	D2.x.V	Family-50	lower
663	10	9.9	F	1.03	E13	S1	V9	Hybrid	D2.x.V	Family-50	lower
700	11	10.1	H	1.07	E13	S1	V9	Hybrid	D2.x.V	Family-50	lower
586	21	12.8	F	1	E13	S1	V9	Hybrid	D2.x.V	Family-50	lower
613	32	14.4	H	1.07	E13	S1	V9	Hybrid	D2.x.V	Family-50	upper
749	33	14.6	F	1.06	E13	S1	V9	Hybrid	D2.x.V	Family-50	upper
726	50	16.3	F	1.15	E13	S1	V9	Hybrid	D2.x.V	Family-50	upper
929	4	7	F	1.17	E14	S1	V9	Hybrid	D2.x.V	Family-50	lower
953	13	10.5	H	1.12	E14	S1	V9	Hybrid	D2.x.V	Family-50	lower
1017	40	15.4	F	1.1	E14	S1	V9	Hybrid	D2.x.V	Family-50	upper
941	48	16.4	H	1.09	E14	S1	V9	Hybrid	D2.x.V	Family-50	upper
1278	6	8.4	F	1.01	E15	S1	V9	Hybrid	D2.x.V	Family-50	lower
1190	8	9.4	H	0.96	E15	S1	V9	Hybrid	D2.x.V	Family-50	lower
1173	15	11	H	1.13	E15	S1	V9	Hybrid	D2.x.V	Family-50	lower
1211	15	11.2	D	1.07	E15	S1	V9	Hybrid	D2.x.V	Family-50	lower
1319	38	15.2	F	1.08	E15	S1	V9	Hybrid	D2.x.V	Family-50	upper
1171	45	15.6	H	1.19	E15	S1	V9	Hybrid	D2.x.V	Family-50	upper
1282	61	17.5	F	1.14	E15	S1	V9	Hybrid	D2.x.V	Family-50	upper
1607	18	11.5	D	1.18	E16	S1	V9	Hybrid	D2.x.V	Family-50	lower
1785	25	13.3	F	1.06	E17	S1	V9	Hybrid	D2.x.V	Family-50	lower
1788	29	13.8	F	1.1	E17	S1	V9	Hybrid	D2.x.V	Family-50	upper
1825	50	16.2	F	1.18	E17	S1	V9	Hybrid	D2.x.V	Family-50	upper
2128	10	9.8	H	1.06	E18	S1	V9	Hybrid	D2.x.V	Family-50	lower
2088	12	10.1	F	1.16	E18	S1	V9	Hybrid	D2.x.V	Family-50	lower
2108	15	10.8	D	1.19	E18	S1	V9	Hybrid	D2.x.V	Family-50	lower
2067	14	11	F	1.05	E18	S1	V9	Hybrid	D2.x.V	Family-50	lower
2023	46	16.3	H	1.06	E18	S1	V9	Hybrid	D2.x.V	Family-50	upper
241	11	9.9	F	1.13	E11	S1	V9	Hybrid	D2.x.V	Family-50	lower
266	49	16.4	H	1.11	E11	S1	V9	Hybrid	D2.x.V	Family-50	upper
256	70	18.1	H	1.18	E11	S1	V9	Hybrid	D2.x.V	Family-50	upper
786	9	9.4	D	1.08	E13	S1	V9	Hybrid	D2.x.V	Family-50	lower
820	70	18.6	H	1.09	E13	S1	V9	Hybrid	D2.x.V	Family-50	upper
1039	13	10.9	F	1	E14	S1	V9	Hybrid	D2.x.V	Family-50	lower
1110	51	16.8	H	1.08	E14	S1	V9	Hybrid	D2.x.V	Family-50	upper
1346	8	8.3	F	1.4	E15	S1	V9	Hybrid	D2.x.V	Family-50	lower
1360	30	14.2	F	1.05	E15	S1	V9	Hybrid	D2.x.V	Family-50	upper
1614	16	11.5	D	1.05	E16	S1	V9	Hybrid	D2.x.V	Family-50	lower
1948	6	8.2	F	1.09	E17	S1	V9	Hybrid	D2.x.V	Family-50	lower
1961	13	10.7	F	1.06	E17	S1	V9	Hybrid	D2.x.V	Family-50	lower
1940	19	11.5	D	1.25	E17	S1	V9	Hybrid	D2.x.V	Family-50	lower
2194	10	10	H	1	E18	S1	V9	Hybrid	D2.x.V	Family-50	lower
2208	49	16.4	H	1.11	E18	S1	V9	Hybrid	D2.x.V	Family-50	upper
2227	54	16.9	H	1.12	E18	S1	V9	Hybrid	D2.x.V	Family-50	upper
163	64	17.4	H	1.21	E11	S2	S10	Farm	Domestic2	Family-51	upper
30	84	19	H	1.22	E11	S2	S10	Farm	Domestic2	Family-51	upper
81	87	19.8	F	1.12	E11	S2	S10	Farm	Domestic2	Family-51	upper
316	69	17.8	H	1.22	E12	S2	S10	Farm	Domestic2	Family-51	upper
300	71	18	F	1.22	E12	S2	S10	Farm	Domestic2	Family-51	upper
305	85	18.8	H	1.28	E12	S2	S10	Farm	Domestic2	Family-51	upper
453	88	19.6	H	1.17	E12	S2	S10	Farm	Domestic2	Family-51	upper
404	101	20	H	1.26	E12	S2	S10	Farm	Domestic2	Family-51	upper
593	50	16.1	H	1.2	E13	S2	S10	Farm	Domestic2	Family-51	upper
623	64	17.4	H	1.21	E13	S2	S10	Farm	Domestic2	Family-51	upper
708	62	17.6	H	1.14	E13	S2	S10	Farm	Domestic2	Family-51	upper
662	63	17.7	H	1.14	E13	S2	S10	Farm	Domestic2	Family-51	upper
600	70	17.9	H	1.22	E13	S2	S10	Farm	Domestic2	Family-51	upper
664	78	18.6	F	1.21	E13	S2	S10	Farm	Domestic2	Family-51	upper
723	71	18.7	F	1.09	E13	S2	S10	Farm	Domestic2	Family-51	upper
632	82	19.1	H	1.18	E13	S2	S10	Farm	Domestic2	Family-51	upper
877	56	16.9	H	1.16	E14	S2	S10	Farm	Domestic2	Family-51	upper
958	67	17.9	H	1.17	E14	S2	S10	Farm	Domestic2	Family-51	upper
887	72	18.2	F	1.19	E14	S2	S10	Farm	Domestic2	Family-51	upper
991	74	18.4	H	1.19	E14	S2	S10	Farm	Domestic2	Family-51	upper
937	77	19	F	1.12	E14	S2	S10	Farm	Domestic2	Family-51	upper
1300	61	17.3	F	1.18	E15	S2	S10	Farm	Domestic2	Family-51	upper
1160	76	18.4	F	1.22	E15	S2	S10	Farm	Domestic2	Family-51	upper
1271	78	18.5	F	1.23	E15	S2	S10	Farm	Domestic2	Family-51	upper
1324	81	19	H	1.18	E15	S2	S10	Farm	Domestic2	Family-51	upper
1758	28	13.4	D	1.16	E17	S2	S10	Farm	Domestic2	Family-51	upper
1725	52	16.8	F	1.1	E17	S2	S10	Farm	Domestic2	Family-51	upper
1737	63	17.4	H	1.2	E17	S2	S10	Farm	Domestic2	Family-51	upper
1839	64	18.1	F	1.08	E17	S2	S10	Farm	Domestic2	Family-51	upper
1774	70	18.3	F	1.14	E17	S2	S10	Farm	Domestic2	Family-51	upper
1862	75	18.7	F	1.15	E17	S2	S10	Farm	Domestic2	Family-51	upper
1797	74	19	F	1.08	E17	S2	S10	Farm	Domestic2	Family-51	upper
1858	76	19	H	1.11	E17	S2	S10	Farm	Domestic2	Family-51	upper
2091	47	15.9	F	1.17	E18	S2	S10	Farm	Domestic2	Family-51	upper
2149	92	19.7	H	1.2	E18	S2	S10	Farm	Domestic2	Family-51	upper
481	63	17.5	F	1.18	E12	S2	S10	Farm	Domestic2	Family-51	upper
516	64	17.5	F	1.19	E12	S2	S10	Farm	Domestic2	Family-51	upper
492	66	17.8	H	1.17	E12	S2	S10	Farm	Domestic2	Family-51	upper
512	81	18.7	H	1.24	E12	S2	S10	Farm	Domestic2	Family-51	upper
539	79	18.8	F	1.19	E12	S2	S10	Farm	Domestic2	Family-51	upper
503	78	19.1	F	1.12	E12	S2	S10	Farm	Domestic2	Family-51	upper
808	57	17.2	F	1.12	E13	S2	S10	Farm	Domestic2	Family-51	upper
790	74	18.8	F	1.11	E13	S2	S10	Farm	Domestic2	Family-51	upper
1065	52	16.9	H	1.08	E14	S2	S10	Farm	Domestic2	Family-51	upper
1080	67	17.9	F	1.17	E14	S2	S10	Farm	Domestic2	Family-51	upper
1099	73	18.4	H	1.17	E14	S2	S10	Farm	Domestic2	Family-51	upper
1079	75	18.5	H	1.18	E14	S2	S10	Farm	Domestic2	Family-51	upper
1046	75	18.9	F	1.11	E14	S2	S10	Farm	Domestic2	Family-51	upper
1382	65	17.8	H	1.15	E15	S2	S10	Farm	Domestic2	Family-51	upper
1369	72	18.5	F	1.14	E15	S2	S10	Farm	Domestic2	Family-51	upper
1623	57	17.4	F	1.08	E16	S2	S10	Farm	Domestic2	Family-51	upper
1613	63	17.5	H	1.18	E16	S2	S10	Farm	Domestic2	Family-51	upper
1657	74	18.4	F	1.19	E16	S2	S10	Farm	Domestic2	Family-51	upper
1686	76	18.8	H	1.14	E16	S2	S10	Farm	Domestic2	Family-51	upper
1660	77	19	H	1.12	E16	S2	S10	Farm	Domestic2	Family-51	upper
1889	37	14.9	D	1.12	E17	S2	S10	Farm	Domestic2	Family-51	upper
1928	53	16.9	F	1.1	E17	S2	S10	Farm	Domestic2	Family-51	upper
1929	72	18.2	F	1.19	E17	S2	S10	Farm	Domestic2	Family-51	upper
1897	73	18.7	F	1.12	E17	S2	S10	Farm	Domestic2	Family-51	upper
1919	90	20.4	F	1.06	E17	S2	S10	Farm	Domestic2	Family-51	upper
2217	21	11.9	D	1.25	E18	S2	S10	Farm	Domestic2	Family-51	lower
2241	62	17.3	H	1.2	E18	S2	S10	Farm	Domestic2	Family-51	upper
135	18	11.5	D	1.18	E11	S2	V10	Hybrid	D2.x.V	Family-52	lower
34	46	16	F	1.12	E11	S2	V10	Hybrid	D2.x.V	Family-52	upper
105	52	16.4	F	1.18	E11	S2	V10	Hybrid	D2.x.V	Family-52	upper
167	54	16.4	H	1.22	E11	S2	V10	Hybrid	D2.x.V	Family-52	upper
143	55	16.9	F	1.14	E11	S2	V10	Hybrid	D2.x.V	Family-52	upper
50	57	17	F	1.16	E11	S2	V10	Hybrid	D2.x.V	Family-52	upper
58	63	17.5	F	1.18	E11	S2	V10	Hybrid	D2.x.V	Family-52	upper
86	67	17.8	F	1.19	E11	S2	V10	Hybrid	D2.x.V	Family-52	upper
125	67	18.1	H	1.13	E11	S2	V10	Hybrid	D2.x.V	Family-52	upper
23	69	18.3	F	1.13	E11	S2	V10	Hybrid	D2.x.V	Family-52	upper
309	24	13.1	F	1.07	E12	S2	V10	Hybrid	D2.x.V	Family-52	lower
357	38	14.6	D	1.22	E12	S2	V10	Hybrid	D2.x.V	Family-52	upper
437	50	16.1	F	1.2	E12	S2	V10	Hybrid	D2.x.V	Family-52	upper
444	64	17	H	1.3	E12	S2	V10	Hybrid	D2.x.V	Family-52	upper
314	64	17.2	F	1.26	E12	S2	V10	Hybrid	D2.x.V	Family-52	upper
380	65	17.3	H	1.26	E12	S2	V10	Hybrid	D2.x.V	Family-52	upper
346	67	17.8	H	1.19	E12	S2	V10	Hybrid	D2.x.V	Family-52	upper
629	51	15.8	H	1.29	E13	S2	V10	Hybrid	D2.x.V	Family-52	upper
759	50	16.4	F	1.13	E13	S2	V10	Hybrid	D2.x.V	Family-52	upper
638	51	16.5	F	1.14	E13	S2	V10	Hybrid	D2.x.V	Family-52	upper
588	53	16.9	F	1.1	E13	S2	V10	Hybrid	D2.x.V	Family-52	upper
649	64	17.7	H	1.15	E13	S2	V10	Hybrid	D2.x.V	Family-52	upper
903	47	15.9	F	1.17	E14	S2	V10	Hybrid	D2.x.V	Family-52	upper
894	66	17.7	F	1.19	E14	S2	V10	Hybrid	D2.x.V	Family-52	upper
1018	64	17.7	F	1.15	E14	S2	V10	Hybrid	D2.x.V	Family-52	upper
1315	32	14	D	1.17	E15	S2	V10	Hybrid	D2.x.V	Family-52	upper
1153	48	16.1	H	1.15	E15	S2	V10	Hybrid	D2.x.V	Family-52	upper
1222	52	16.7	H	1.12	E15	S2	V10	Hybrid	D2.x.V	Family-52	upper
1213	79	18.8	H	1.19	E15	S2	V10	Hybrid	D2.x.V	Family-52	upper
1505	48	16.2	H	1.13	E16	S2	V10	Hybrid	D2.x.V	Family-52	upper
1468	50	16.9	F	1.04	E16	S2	V10	Hybrid	D2.x.V	Family-52	upper
1571	61	17.1	F	1.22	E16	S2	V10	Hybrid	D2.x.V	Family-52	upper
1495	65	17.9	H	1.13	E16	S2	V10	Hybrid	D2.x.V	Family-52	upper
1581	66	18	F	1.13	E16	S2	V10	Hybrid	D2.x.V	Family-52	upper
1787	22	12.2	D	1.21	E17	S2	V10	Hybrid	D2.x.V	Family-52	lower
1764	30	13.9	D	1.12	E17	S2	V10	Hybrid	D2.x.V	Family-52	upper
1771	48	16.2	F	1.13	E17	S2	V10	Hybrid	D2.x.V	Family-52	upper
1807	48	16.2	F	1.13	E17	S2	V10	Hybrid	D2.x.V	Family-52	upper
1805	47	16.3	F	1.09	E17	S2	V10	Hybrid	D2.x.V	Family-52	upper
1769	48	16.5	H	1.07	E17	S2	V10	Hybrid	D2.x.V	Family-52	upper
1761	50	16.6	F	1.09	E17	S2	V10	Hybrid	D2.x.V	Family-52	upper
1809	56	17	H	1.14	E17	S2	V10	Hybrid	D2.x.V	Family-52	upper
1829	65	17.7	H	1.17	E17	S2	V10	Hybrid	D2.x.V	Family-52	upper
1849	68	18.2	H	1.13	E17	S2	V10	Hybrid	D2.x.V	Family-52	upper
2038	34	15	F	1.01	E18	S2	V10	Hybrid	D2.x.V	Family-52	upper
2112	48	16.1	F	1.15	E18	S2	V10	Hybrid	D2.x.V	Family-52	upper
2055	58	17.2	F	1.14	E18	S2	V10	Hybrid	D2.x.V	Family-52	upper
235	28	13.2	D	1.22	E11	S2	V10	Hybrid	D2.x.V	Family-52	upper
514	55	16.9	F	1.14	E12	S2	V10	Hybrid	D2.x.V	Family-52	upper
826	51	16.5	F	1.14	E13	S2	V10	Hybrid	D2.x.V	Family-52	upper
1050	52	16.6	F	1.14	E14	S2	V10	Hybrid	D2.x.V	Family-52	upper
1103	56	16.8	F	1.18	E14	S2	V10	Hybrid	D2.x.V	Family-52	upper
1392	49	16.6	F	1.07	E15	S2	V10	Hybrid	D2.x.V	Family-52	upper
1617	48	16	F	1.17	E16	S2	V10	Hybrid	D2.x.V	Family-52	upper
1664	48	16.1	F	1.15	E16	S2	V10	Hybrid	D2.x.V	Family-52	upper
1619	55	16.6	F	1.2	E16	S2	V10	Hybrid	D2.x.V	Family-52	upper
1625	57	17	F	1.16	E16	S2	V10	Hybrid	D2.x.V	Family-52	upper
1633	59	17.7	F	1.06	E16	S2	V10	Hybrid	D2.x.V	Family-52	upper
1967	20	12	D	1.16	E17	S2	V10	Hybrid	D2.x.V	Family-52	lower
2228	21	12.5	D	1.08	E18	S2	V10	Hybrid	D2.x.V	Family-52	lower
2188	47	16.2	F	1.11	E18	S2	V10	Hybrid	D2.x.V	Family-52	upper
2168	66	18.1	H	1.11	E18	S2	V10	Hybrid	D2.x.V	Family-52	upper
177	23	12.9	F	1.07	E11	S3	S11	Farm	Domestic2	Family-53	lower
184	52	16.8	H	1.1	E11	S3	S11	Farm	Domestic2	Family-53	upper
172	64	17.8	H	1.13	E11	S3	S11	Farm	Domestic2	Family-53	upper
181	67	17.8	F	1.19	E11	S3	S11	Farm	Domestic2	Family-53	upper
10	73	18.3	H	1.19	E11	S3	S11	Farm	Domestic2	Family-53	upper
463	53	16.4	H	1.2	E12	S3	S11	Farm	Domestic2	Family-53	upper
467	95	20.3	F	1.14	E12	S3	S11	Farm	Domestic2	Family-53	upper
739	46	16.1	F	1.1	E13	S3	S11	Farm	Domestic2	Family-53	upper
652	54	17	H	1.1	E13	S3	S11	Farm	Domestic2	Family-53	upper
1235	38	14.7	F	1.2	E15	S3	S11	Farm	Domestic2	Family-53	upper
1229	36	14.8	H	1.11	E15	S3	S11	Farm	Domestic2	Family-53	upper
1231	77	18.7	F	1.18	E15	S3	S11	Farm	Domestic2	Family-53	upper
1253	78	18.9	F	1.16	E15	S3	S11	Farm	Domestic2	Family-53	upper
1521	55	16.9	F	1.14	E16	S3	S11	Farm	Domestic2	Family-53	upper
1553	58	17.3	H	1.12	E16	S3	S11	Farm	Domestic2	Family-53	upper
1485	65	17.8	F	1.15	E16	S3	S11	Farm	Domestic2	Family-53	upper
1572	67	18.1	H	1.13	E16	S3	S11	Farm	Domestic2	Family-53	upper
1583	74	18.2	H	1.23	E16	S3	S11	Farm	Domestic2	Family-53	upper
1799	74	18.8	H	1.11	E17	S3	S11	Farm	Domestic2	Family-53	upper
2107	27	13.2	F	1.17	E18	S3	S11	Farm	Domestic2	Family-53	upper
2131	49	16.2	F	1.15	E18	S3	S11	Farm	Domestic2	Family-53	upper
2150	73	18.6	H	1.13	E18	S3	S11	Farm	Domestic2	Family-53	upper
231	75	19.1	F	1.08	E11	S3	S11	Farm	Domestic2	Family-53	upper
523	57	16.8	F	1.2	E12	S3	S11	Farm	Domestic2	Family-53	upper
521	62	17	H	1.26	E12	S3	S11	Farm	Domestic2	Family-53	upper
541	61	17.1	H	1.22	E12	S3	S11	Farm	Domestic2	Family-53	upper
794	26	13.3	F	1.11	E13	S3	S11	Farm	Domestic2	Family-53	upper
765	60	17.1	F	1.2	E13	S3	S11	Farm	Domestic2	Family-53	upper
1040	70	18.1	H	1.18	E14	S3	S11	Farm	Domestic2	Family-53	upper
1636	13	10.8	F	1.03	E16	S3	S11	Farm	Domestic2	Family-53	lower
1667	73	19	H	1.06	E16	S3	S11	Farm	Domestic2	Family-53	upper
1955	20	12.2	H	1.1	E17	S3	S11	Farm	Domestic2	Family-53	lower
1918	48	16.8	H	1.01	E17	S3	S11	Farm	Domestic2	Family-53	upper
1885	54	17.1	H	1.08	E17	S3	S11	Farm	Domestic2	Family-53	upper
2163	66	18	H	1.13	E18	S3	S11	Farm	Domestic2	Family-53	upper
2239	87	19.3	H	1.21	E18	S3	S11	Farm	Domestic2	Family-53	upper
187	64	17.8	H	1.13	E11	S3	V11	Hybrid	D2.x.V	Family-54	upper
140	81	19.2	F	1.14	E11	S3	V11	Hybrid	D2.x.V	Family-54	upper
52	83	19.3	H	1.15	E11	S3	V11	Hybrid	D2.x.V	Family-54	upper
1	110	21.2	F	1.15	E11	S3	V11	Hybrid	D2.x.V	Family-54	upper
311	40	15.5	H	1.07	E12	S3	V11	Hybrid	D2.x.V	Family-54	upper
411	61	17.4	F	1.16	E12	S3	V11	Hybrid	D2.x.V	Family-54	upper
359	63	17.8	H	1.12	E12	S3	V11	Hybrid	D2.x.V	Family-54	upper
323	84	19.2	F	1.19	E12	S3	V11	Hybrid	D2.x.V	Family-54	upper
414	87	19.7	H	1.14	E12	S3	V11	Hybrid	D2.x.V	Family-54	upper
464	97	20.3	F	1.16	E12	S3	V11	Hybrid	D2.x.V	Family-54	upper
636	69	17.9	F	1.2	E13	S3	V11	Hybrid	D2.x.V	Family-54	upper
695	64	18.3	F	1.04	E13	S3	V11	Hybrid	D2.x.V	Family-54	upper
670	73	18.8	H	1.1	E13	S3	V11	Hybrid	D2.x.V	Family-54	upper
892	10	9.9	H	1.03	E14	S3	V11	Hybrid	D2.x.V	Family-54	lower
883	61	17.6	F	1.12	E14	S3	V11	Hybrid	D2.x.V	Family-54	upper
1301	74	18.9	F	1.1	E15	S3	V11	Hybrid	D2.x.V	Family-54	upper
1257	80	19.5	F	1.08	E15	S3	V11	Hybrid	D2.x.V	Family-54	upper
1498	66	18.3	F	1.08	E16	S3	V11	Hybrid	D2.x.V	Family-54	upper
1726	39	15.1	F	1.13	E17	S3	V11	Hybrid	D2.x.V	Family-54	upper
1772	66	18	H	1.13	E17	S3	V11	Hybrid	D2.x.V	Family-54	upper
1759	77	19.3	F	1.07	E17	S3	V11	Hybrid	D2.x.V	Family-54	upper
2133	71	18.5	H	1.12	E18	S3	V11	Hybrid	D2.x.V	Family-54	upper
2065	78	19.4	F	1.07	E18	S3	V11	Hybrid	D2.x.V	Family-54	upper
218	72	18.4	F	1.16	E11	S3	V11	Hybrid	D2.x.V	Family-54	upper
506	56	17	H	1.14	E12	S3	V11	Hybrid	D2.x.V	Family-54	upper
528	66	18	H	1.13	E12	S3	V11	Hybrid	D2.x.V	Family-54	upper
499	104	20.6	F	1.19	E12	S3	V11	Hybrid	D2.x.V	Family-54	upper
792	73	18.3	H	1.19	E13	S3	V11	Hybrid	D2.x.V	Family-54	upper
824	79	19.2	F	1.12	E13	S3	V11	Hybrid	D2.x.V	Family-54	upper
1078	67	17.8	H	1.19	E14	S3	V11	Hybrid	D2.x.V	Family-54	upper
1062	72	18.1	F	1.21	E14	S3	V11	Hybrid	D2.x.V	Family-54	upper
1075	70	18.4	H	1.12	E14	S3	V11	Hybrid	D2.x.V	Family-54	upper
1391	36	14.8	F	1.11	E15	S3	V11	Hybrid	D2.x.V	Family-54	upper
1949	52	17	F	1.06	E17	S3	V11	Hybrid	D2.x.V	Family-54	upper
1951	70	18.4	F	1.12	E17	S3	V11	Hybrid	D2.x.V	Family-54	upper
2209	45	16.3	H	1.04	E18	S3	V11	Hybrid	D2.x.V	Family-54	upper
2172	61	17.6	F	1.12	E18	S3	V11	Hybrid	D2.x.V	Family-54	upper
2200	85	19.4	F	1.16	E18	S3	V11	Hybrid	D2.x.V	Family-54	upper
6	50	16.4	F	1.13	E11	S5	S13	Farm	Domestic2	Family-57	upper
193	60	17.4	F	1.14	E11	S5	S13	Farm	Domestic2	Family-57	upper
42	61	17.8	H	1.08	E11	S5	S13	Farm	Domestic2	Family-57	upper
116	67	18.6	F	1.04	E11	S5	S13	Farm	Domestic2	Family-57	upper
152	83	19.6	H	1.1	E11	S5	S13	Farm	Domestic2	Family-57	upper
382	82	18.6	H	1.27	E12	S5	S13	Farm	Domestic2	Family-57	upper
310	87	19.6	H	1.16	E12	S5	S13	Farm	Domestic2	Family-57	upper
597	21	12.2	D	1.16	E13	S5	S13	Farm	Domestic2	Family-57	lower
713	69	18.2	H	1.14	E13	S5	S13	Farm	Domestic2	Family-57	upper
725	67	18.6	H	1.04	E13	S5	S13	Farm	Domestic2	Family-57	upper
589	80	19.1	H	1.15	E13	S5	S13	Farm	Domestic2	Family-57	upper
1020	48	16.4	H	1.09	E14	S5	S13	Farm	Domestic2	Family-57	upper
978	65	18.1	F	1.1	E14	S5	S13	Farm	Domestic2	Family-57	upper
874	80	19.9	F	1.02	E14	S5	S13	Farm	Domestic2	Family-57	upper
1185	11	10.1	D	1.07	E15	S5	S13	Farm	Domestic2	Family-57	lower
1164	44	16.2	F	1.03	E15	S5	S13	Farm	Domestic2	Family-57	upper
1221	64	18.2	F	1.06	E15	S5	S13	Farm	Domestic2	Family-57	upper
1251	75	18.7	H	1.15	E15	S5	S13	Farm	Domestic2	Family-57	upper
1454	46	16	H	1.12	E16	S5	S13	Farm	Domestic2	Family-57	upper
1783	14	11	F	1.05	E17	S5	S13	Farm	Domestic2	Family-57	lower
1835	25	13.2	F	1.09	E17	S5	S13	Farm	Domestic2	Family-57	lower
1823	54	16.4	H	1.22	E17	S5	S13	Farm	Domestic2	Family-57	upper
1778	54	17.1	F	1.08	E17	S5	S13	Farm	Domestic2	Family-57	upper
1833	69	18.7	F	1.06	E17	S5	S13	Farm	Domestic2	Family-57	upper
2154	68	18.3	H	1.11	E18	S5	S13	Farm	Domestic2	Family-57	upper
229	65	18	F	1.11	E11	S5	S13	Farm	Domestic2	Family-57	upper
244	78	18.8	H	1.17	E11	S5	S13	Farm	Domestic2	Family-57	upper
215	71	18.9	F	1.05	E11	S5	S13	Farm	Domestic2	Family-57	upper
487	54	16.6	F	1.18	E12	S5	S13	Farm	Domestic2	Family-57	upper
501	53	17.6	F	0.97	E12	S5	S13	Farm	Domestic2	Family-57	upper
520	70	18.2	H	1.16	E12	S5	S13	Farm	Domestic2	Family-57	upper
513	72	18.9	F	1.07	E12	S5	S13	Farm	Domestic2	Family-57	upper
511	81	19.5	H	1.09	E12	S5	S13	Farm	Domestic2	Family-57	upper
1049	57	17.7	F	1.03	E14	S5	S13	Farm	Domestic2	Family-57	upper
1113	77	19.3	F	1.07	E14	S5	S13	Farm	Domestic2	Family-57	upper
1338	52	16.6	F	1.14	E15	S5	S13	Farm	Domestic2	Family-57	upper
1356	60	17.5	F	1.12	E15	S5	S13	Farm	Domestic2	Family-57	upper
1389	69	18.1	H	1.16	E15	S5	S13	Farm	Domestic2	Family-57	upper
1353	68	18.2	F	1.13	E15	S5	S13	Farm	Domestic2	Family-57	upper
1947	25	13.2	F	1.09	E17	S5	S13	Farm	Domestic2	Family-57	lower
1922	31	14.4	H	1.04	E17	S5	S13	Farm	Domestic2	Family-57	upper
1882	52	17	F	1.06	E17	S5	S13	Farm	Domestic2	Family-57	upper
1917	55	17.2	F	1.08	E17	S5	S13	Farm	Domestic2	Family-57	upper
2244	51	16.4	H	1.16	E18	S5	S13	Farm	Domestic2	Family-57	upper
2247	75	18.8	H	1.13	E18	S5	S13	Farm	Domestic2	Family-57	upper
183	9	9.3	H	1.12	E11	S5	V13	Hybrid	D2.x.V	Family-58	lower
92	13	10.4	H	1.16	E11	S5	V13	Hybrid	D2.x.V	Family-58	lower
102	13	10.8	F	1.03	E11	S5	V13	Hybrid	D2.x.V	Family-58	lower
171	17	11.3	H	1.18	E11	S5	V13	Hybrid	D2.x.V	Family-58	lower
69	25	13	D	1.14	E11	S5	V13	Hybrid	D2.x.V	Family-58	lower
203	35	14.2	D	1.22	E11	S5	V13	Hybrid	D2.x.V	Family-58	upper
195	46	16	F	1.12	E11	S5	V13	Hybrid	D2.x.V	Family-58	upper
176	52	16.9	H	1.08	E11	S5	V13	Hybrid	D2.x.V	Family-58	upper
148	61	17.7	H	1.1	E11	S5	V13	Hybrid	D2.x.V	Family-58	upper
351	43	15.9	H	1.07	E12	S5	V13	Hybrid	D2.x.V	Family-58	upper
302	45	16.2	H	1.06	E12	S5	V13	Hybrid	D2.x.V	Family-58	upper
349	51	16.6	F	1.11	E12	S5	V13	Hybrid	D2.x.V	Family-58	upper
466	60	17.2	F	1.18	E12	S5	V13	Hybrid	D2.x.V	Family-58	upper
307	60	17.6	F	1.1	E12	S5	V13	Hybrid	D2.x.V	Family-58	upper
751	48	16.6	H	1.05	E13	S5	V13	Hybrid	D2.x.V	Family-58	upper
587	57	17.7	F	1.03	E13	S5	V13	Hybrid	D2.x.V	Family-58	upper
659	68	18.4	F	1.09	E13	S5	V13	Hybrid	D2.x.V	Family-58	upper
890	12	10.6	F	1.01	E14	S5	V13	Hybrid	D2.x.V	Family-58	lower
1248	10	9.9	D	1.03	E15	S5	V13	Hybrid	D2.x.V	Family-58	lower
1317	11	10.1	H	1.07	E15	S5	V13	Hybrid	D2.x.V	Family-58	lower
1320	13	10.6	D	1.09	E15	S5	V13	Hybrid	D2.x.V	Family-58	lower
1224	43	15.9	H	1.07	E15	S5	V13	Hybrid	D2.x.V	Family-58	upper
1210	54	16.8	F	1.14	E15	S5	V13	Hybrid	D2.x.V	Family-58	upper
1247	52	17	F	1.06	E15	S5	V13	Hybrid	D2.x.V	Family-58	upper
1497	9	9.6	D	1.02	E16	S5	V13	Hybrid	D2.x.V	Family-58	lower
1542	26	13.5	H	1.06	E16	S5	V13	Hybrid	D2.x.V	Family-58	upper
1458	60	17.5	H	1.12	E16	S5	V13	Hybrid	D2.x.V	Family-58	upper
1818	11	10.1	F	1.07	E17	S5	V13	Hybrid	D2.x.V	Family-58	lower
1800	14	10.9	D	1.08	E17	S5	V13	Hybrid	D2.x.V	Family-58	lower
1867	28	13.8	F	1.07	E17	S5	V13	Hybrid	D2.x.V	Family-58	upper
2066	7	9	F	0.96	E18	S5	V13	Hybrid	D2.x.V	Family-58	lower
2116	10	10	H	1	E18	S5	V13	Hybrid	D2.x.V	Family-58	lower
2129	11	10.2	F	1.04	E18	S5	V13	Hybrid	D2.x.V	Family-58	lower
2101	16	11.3	F	1.11	E18	S5	V13	Hybrid	D2.x.V	Family-58	lower
2158	64	17.9	H	1.12	E18	S5	V13	Hybrid	D2.x.V	Family-58	upper
224	12	10.2	D	1.13	E11	S5	V13	Hybrid	D2.x.V	Family-58	lower
211	46	16.3	H	1.06	E11	S5	V13	Hybrid	D2.x.V	Family-58	upper
544	3	6.6	F	1.04	E12	S5	V13	Hybrid	D2.x.V	Family-58	lower
551	11	10.2	F	1.04	E12	S5	V13	Hybrid	D2.x.V	Family-58	lower
533	26	13.5	H	1.06	E12	S5	V13	Hybrid	D2.x.V	Family-58	upper
543	58	17.2	H	1.14	E12	S5	V13	Hybrid	D2.x.V	Family-58	upper
1347	10	9.7	F	1.1	E15	S5	V13	Hybrid	D2.x.V	Family-58	lower
1896	11	10.3	F	1.01	E17	S5	V13	Hybrid	D2.x.V	Family-58	lower
1902	26	13.4	F	1.08	E17	S5	V13	Hybrid	D2.x.V	Family-58	upper
1880	40	15.7	F	1.03	E17	S5	V13	Hybrid	D2.x.V	Family-58	upper
1915	54	17.9	H	0.94	E17	S5	V13	Hybrid	D2.x.V	Family-58	upper
2210	12	10.4	F	1.07	E18	S5	V13	Hybrid	D2.x.V	Family-58	lower
2174	24	13	H	1.09	E18	S5	V13	Hybrid	D2.x.V	Family-58	lower
2220	57	17.3	F	1.1	E18	S5	V13	Hybrid	D2.x.V	Family-58	upper
198	16	11.3	F	1.11	E11	A6	A14	Wild	Arna	Family-6	lower
121	34	14.3	F	1.16	E11	A6	A14	Wild	Arna	Family-6	upper
138	43	15.8	F	1.09	E11	A6	A14	Wild	Arna	Family-6	upper
436	8	8.9	H	1.13	E12	A6	A14	Wild	Arna	Family-6	lower
375	12	10.3	F	1.1	E12	A6	A14	Wild	Arna	Family-6	lower
315	21	12.3	D	1.13	E12	A6	A14	Wild	Arna	Family-6	upper
412	33	14.2	F	1.15	E12	A6	A14	Wild	Arna	Family-6	upper
347	41	15.4	F	1.12	E12	A6	A14	Wild	Arna	Family-6	upper
724	12	10.6	H	1.01	E13	A6	A14	Wild	Arna	Family-6	lower
596	42	15.8	F	1.06	E13	A6	A14	Wild	Arna	Family-6	upper
717	41	15.8	F	1.04	E13	A6	A14	Wild	Arna	Family-6	upper
923	21	12.3	D	1.13	E14	A6	A14	Wild	Arna	Family-6	upper
1169	18	11.6	D	1.15	E15	A6	A14	Wild	Arna	Family-6	lower
1177	27	13.1	D	1.2	E15	A6	A14	Wild	Arna	Family-6	upper
1206	32	14.1	D	1.14	E15	A6	A14	Wild	Arna	Family-6	upper
1215	48	16.4	H	1.09	E15	A6	A14	Wild	Arna	Family-6	upper
1470	21	12.2	H	1.16	E16	A6	A14	Wild	Arna	Family-6	upper
1604	33	14.5	F	1.08	E16	A6	A14	Wild	Arna	Family-6	upper
1541	58	17.1	F	1.16	E16	A6	A14	Wild	Arna	Family-6	upper
1777	13	10.6	D	1.09	E17	A6	A14	Wild	Arna	Family-6	lower
1869	20	12.1	F	1.13	E17	A6	A14	Wild	Arna	Family-6	upper
1824	29	13.9	H	1.08	E17	A6	A14	Wild	Arna	Family-6	upper
2123	13	10.6	D	1.09	E18	A6	A14	Wild	Arna	Family-6	lower
222	37	14.7	H	1.16	E11	A6	A14	Wild	Arna	Family-6	upper
228	50	16.4	H	1.13	E11	A6	A14	Wild	Arna	Family-6	upper
547	11	10.1	F	1.07	E12	A6	A14	Wild	Arna	Family-6	lower
498	12	10.3	H	1.1	E12	A6	A14	Wild	Arna	Family-6	lower
803	30	14	D	1.09	E13	A6	A14	Wild	Arna	Family-6	upper
801	60	17.4	H	1.14	E13	A6	A14	Wild	Arna	Family-6	upper
1073	13	10.7	D	1.06	E14	A6	A14	Wild	Arna	Family-6	lower
1096	54	17	F	1.1	E14	A6	A14	Wild	Arna	Family-6	upper
1395	42	15.8	F	1.06	E15	A6	A14	Wild	Arna	Family-6	upper
1407	50	16.3	F	1.15	E15	A6	A14	Wild	Arna	Family-6	upper
1954	9	9.6	F	1.02	E17	A6	A14	Wild	Arna	Family-6	lower
1899	54	17.1	F	1.08	E17	A6	A14	Wild	Arna	Family-6	upper
2164	10	10	D	1	E18	A6	A14	Wild	Arna	Family-6	lower
2195	20	12	D	1.16	E18	A6	A14	Wild	Arna	Family-6	upper
2199	34	14.5	H	1.12	E18	A6	A14	Wild	Arna	Family-6	upper
2231	60	17.5	F	1.12	E18	A6	A14	Wild	Arna	Family-6	upper
2169	72	18.6	F	1.12	E18	A6	A14	Wild	Arna	Family-6	upper
174	34	14.4	F	1.14	E11	S8	S16	Farm	Domestic2	Family-63	upper
24	81	19.2	H	1.14	E11	S8	S16	Farm	Domestic2	Family-63	upper
84	104	20.7	F	1.17	E11	S8	S16	Farm	Domestic2	Family-63	upper
356	75	18.5	F	1.18	E12	S8	S16	Farm	Domestic2	Family-63	upper
452	83	18.8	H	1.25	E12	S8	S16	Farm	Domestic2	Family-63	upper
308	74	19.2	F	1.05	E12	S8	S16	Farm	Domestic2	Family-63	upper
336	92	19.8	F	1.19	E12	S8	S16	Farm	Domestic2	Family-63	upper
418	95	20.3	F	1.14	E12	S8	S16	Farm	Domestic2	Family-63	upper
651	83	18.7	H	1.27	E13	S8	S16	Farm	Domestic2	Family-63	upper
653	75	18.7	H	1.15	E13	S8	S16	Farm	Domestic2	Family-63	upper
592	82	19.4	F	1.12	E13	S8	S16	Farm	Domestic2	Family-63	upper
594	80	19.5	F	1.08	E13	S8	S16	Farm	Domestic2	Family-63	upper
720	95	20.1	H	1.17	E13	S8	S16	Farm	Domestic2	Family-63	upper
754	103	20.8	H	1.14	E13	S8	S16	Farm	Domestic2	Family-63	upper
760	106	21.3	H	1.1	E13	S8	S16	Farm	Domestic2	Family-63	upper
985	79	18.9	H	1.17	E14	S8	S16	Farm	Domestic2	Family-63	upper
1007	84	19.4	H	1.15	E14	S8	S16	Farm	Domestic2	Family-63	upper
1288	58	17.2	H	1.14	E15	S8	S16	Farm	Domestic2	Family-63	upper
1323	77	18.2	H	1.28	E15	S8	S16	Farm	Domestic2	Family-63	upper
1216	93	19.4	H	1.27	E15	S8	S16	Farm	Domestic2	Family-63	upper
1151	90	19.7	H	1.18	E15	S8	S16	Farm	Domestic2	Family-63	upper
1243	80	19.9	H	1.02	E15	S8	S16	Farm	Domestic2	Family-63	upper
1326	104	20.4	F	1.23	E15	S8	S16	Farm	Domestic2	Family-63	upper
1513	76	18.8	F	1.14	E16	S8	S16	Farm	Domestic2	Family-63	upper
1605	44	19.4	H	0.6	E16	S8	S16	Farm	Domestic2	Family-63	upper
1569	94	20.4	H	1.11	E16	S8	S16	Farm	Domestic2	Family-63	upper
1848	83	19.3	F	1.15	E17	S8	S16	Farm	Domestic2	Family-63	upper
2092	67	17.9	H	1.17	E18	S8	S16	Farm	Domestic2	Family-63	upper
2104	82	19.4	H	1.12	E18	S8	S16	Farm	Domestic2	Family-63	upper
227	91	19.5	F	1.23	E11	S8	S16	Farm	Domestic2	Family-63	upper
226	104	20.8	F	1.16	E11	S8	S16	Farm	Domestic2	Family-63	upper
530	65	18	H	1.11	E12	S8	S16	Farm	Domestic2	Family-63	upper
500	81	19.3	F	1.13	E12	S8	S16	Farm	Domestic2	Family-63	upper
518	96	20.3	F	1.15	E12	S8	S16	Farm	Domestic2	Family-63	upper
779	88	19.2	H	1.24	E13	S8	S16	Farm	Domestic2	Family-63	upper
1097	82	18.7	F	1.25	E14	S8	S16	Farm	Domestic2	Family-63	upper
1045	96	20	H	1.2	E14	S8	S16	Farm	Domestic2	Family-63	upper
1349	74	18.5	F	1.17	E15	S8	S16	Farm	Domestic2	Family-63	upper
1365	84	19.1	H	1.21	E15	S8	S16	Farm	Domestic2	Family-63	upper
1632	65	18.2	H	1.08	E16	S8	S16	Farm	Domestic2	Family-63	upper
1678	77	19.1	F	1.11	E16	S8	S16	Farm	Domestic2	Family-63	upper
1621	80	19.5	H	1.08	E16	S8	S16	Farm	Domestic2	Family-63	upper
1957	68	18	F	1.17	E17	S8	S16	Farm	Domestic2	Family-63	upper
2186	61	17.7	F	1.1	E18	S8	S16	Farm	Domestic2	Family-63	upper
2234	65	18	H	1.11	E18	S8	S16	Farm	Domestic2	Family-63	upper
2233	80	19.3	F	1.11	E18	S8	S16	Farm	Domestic2	Family-63	upper
2222	95	19.8	H	1.22	E18	S8	S16	Farm	Domestic2	Family-63	upper
2229	93	20.2	H	1.13	E18	S8	S16	Farm	Domestic2	Family-63	upper
2252	99	20.8	F	1.1	E18	S8	S16	Farm	Domestic2	Family-63	upper
2237	117	21.3	H	1.21	E18	S8	S16	Farm	Domestic2	Family-63	upper
51	32	14.2	F	1.12	E11	S8	V16	Hybrid	D2.x.V	Family-64	upper
137	34	14.6	H	1.09	E11	S8	V16	Hybrid	D2.x.V	Family-64	upper
185	37	14.8	F	1.14	E11	S8	V16	Hybrid	D2.x.V	Family-64	upper
192	41	15.4	F	1.12	E11	S8	V16	Hybrid	D2.x.V	Family-64	upper
7	47	16.2	H	1.11	E11	S8	V16	Hybrid	D2.x.V	Family-64	upper
96	60	17.8	F	1.06	E11	S8	V16	Hybrid	D2.x.V	Family-64	upper
401	14	10.3	H	1.28	E12	S8	V16	Hybrid	D2.x.V	Family-64	lower
422	39	14.5	F	1.28	E12	S8	V16	Hybrid	D2.x.V	Family-64	upper
457	41	15.5	F	1.1	E12	S8	V16	Hybrid	D2.x.V	Family-64	upper
387	50	16.3	H	1.15	E12	S8	V16	Hybrid	D2.x.V	Family-64	upper
304	50	16.6	H	1.09	E12	S8	V16	Hybrid	D2.x.V	Family-64	upper
620	11	10.1	F	1.07	E13	S8	V16	Hybrid	D2.x.V	Family-64	lower
614	31	14	F	1.13	E13	S8	V16	Hybrid	D2.x.V	Family-64	upper
744	35	14.4	H	1.17	E13	S8	V16	Hybrid	D2.x.V	Family-64	upper
621	42	15.1	F	1.22	E13	S8	V16	Hybrid	D2.x.V	Family-64	upper
737	46	15.7	H	1.19	E13	S8	V16	Hybrid	D2.x.V	Family-64	upper
752	47	16.1	F	1.13	E13	S8	V16	Hybrid	D2.x.V	Family-64	upper
676	48	16.2	H	1.13	E13	S8	V16	Hybrid	D2.x.V	Family-64	upper
704	49	16.2	F	1.15	E13	S8	V16	Hybrid	D2.x.V	Family-64	upper
675	68	18.1	H	1.15	E13	S8	V16	Hybrid	D2.x.V	Family-64	upper
945	42	15.8	H	1.06	E14	S8	V16	Hybrid	D2.x.V	Family-64	upper
893	62	17.7	H	1.12	E14	S8	V16	Hybrid	D2.x.V	Family-64	upper
1167	44	15.9	H	1.09	E15	S8	V16	Hybrid	D2.x.V	Family-64	upper
1250	45	15.9	F	1.12	E15	S8	V16	Hybrid	D2.x.V	Family-64	upper
1325	55	16.4	F	1.25	E15	S8	V16	Hybrid	D2.x.V	Family-64	upper
1227	52	16.6	F	1.14	E15	S8	V16	Hybrid	D2.x.V	Family-64	upper
1451	25	12.9	F	1.16	E16	S8	V16	Hybrid	D2.x.V	Family-64	lower
1517	36	14.4	H	1.21	E16	S8	V16	Hybrid	D2.x.V	Family-64	upper
1574	42	15.5	H	1.13	E16	S8	V16	Hybrid	D2.x.V	Family-64	upper
1546	59	17.1	F	1.18	E16	S8	V16	Hybrid	D2.x.V	Family-64	upper
1827	30	14.1	H	1.07	E17	S8	V16	Hybrid	D2.x.V	Family-64	upper
1753	40	15.2	H	1.14	E17	S8	V16	Hybrid	D2.x.V	Family-64	upper
1842	41	15.3	H	1.14	E17	S8	V16	Hybrid	D2.x.V	Family-64	upper
1739	40	15.5	H	1.07	E17	S8	V16	Hybrid	D2.x.V	Family-64	upper
1742	44	16.1	H	1.05	E17	S8	V16	Hybrid	D2.x.V	Family-64	upper
1804	54	16.8	H	1.14	E17	S8	V16	Hybrid	D2.x.V	Family-64	upper
1870	64	18	H	1.1	E17	S8	V16	Hybrid	D2.x.V	Family-64	upper
2028	29	13.9	H	1.08	E18	S8	V16	Hybrid	D2.x.V	Family-64	upper
2072	48	16.1	F	1.15	E18	S8	V16	Hybrid	D2.x.V	Family-64	upper
2021	63	17.8	F	1.12	E18	S8	V16	Hybrid	D2.x.V	Family-64	upper
233	62	17.4	H	1.18	E11	S8	V16	Hybrid	D2.x.V	Family-64	upper
1060	9	9.4	F	1.08	E14	S8	V16	Hybrid	D2.x.V	Family-64	lower
1028	34	14.4	F	1.14	E14	S8	V16	Hybrid	D2.x.V	Family-64	upper
1074	56	17	H	1.14	E14	S8	V16	Hybrid	D2.x.V	Family-64	upper
1102	60	17.5	H	1.12	E14	S8	V16	Hybrid	D2.x.V	Family-64	upper
1372	27	13.2	H	1.17	E15	S8	V16	Hybrid	D2.x.V	Family-64	upper
1393	27	13.8	H	1.03	E15	S8	V16	Hybrid	D2.x.V	Family-64	upper
1622	37	15.1	H	1.07	E16	S8	V16	Hybrid	D2.x.V	Family-64	upper
1670	48	16.3	H	1.11	E16	S8	V16	Hybrid	D2.x.V	Family-64	upper
1956	45	16.2	H	1.06	E17	S8	V16	Hybrid	D2.x.V	Family-64	upper
1898	49	16.6	F	1.07	E17	S8	V16	Hybrid	D2.x.V	Family-64	upper
1968	52	16.8	H	1.1	E17	S8	V16	Hybrid	D2.x.V	Family-64	upper
106	8	9.4	F	0.96	E11	V2	V10	Wild	Vosso	Family-66	lower
36	14	10.8	F	1.11	E11	V2	V10	Wild	Vosso	Family-66	lower
194	18	11.6	D	1.15	E11	V2	V10	Wild	Vosso	Family-66	lower
95	20	12.1	D	1.13	E11	V2	V10	Wild	Vosso	Family-66	upper
11	19	12.3	F	1.02	E11	V2	V10	Wild	Vosso	Family-66	upper
28	31	14.1	F	1.11	E11	V2	V10	Wild	Vosso	Family-66	upper
101	43	15.6	F	1.13	E11	V2	V10	Wild	Vosso	Family-66	upper
409	14	10.9	D	1.08	E12	V2	V10	Wild	Vosso	Family-66	lower
434	19	11.6	D	1.22	E12	V2	V10	Wild	Vosso	Family-66	upper
385	25	13.4	H	1.04	E12	V2	V10	Wild	Vosso	Family-66	upper
435	43	15.8	F	1.09	E12	V2	V10	Wild	Vosso	Family-66	upper
688	9	9.3	F	1.12	E13	V2	V10	Wild	Vosso	Family-66	lower
719	12	10.9	F	0.93	E13	V2	V10	Wild	Vosso	Family-66	lower
979	8	9.1	D	1.06	E14	V2	V10	Wild	Vosso	Family-66	lower
965	11	10	D	1.1	E14	V2	V10	Wild	Vosso	Family-66	lower
995	13	10.7	D	1.06	E14	V2	V10	Wild	Vosso	Family-66	lower
975	14	10.9	D	1.08	E14	V2	V10	Wild	Vosso	Family-66	lower
1223	11	9.9	D	1.13	E15	V2	V10	Wild	Vosso	Family-66	lower
1237	10	10	F	1	E15	V2	V10	Wild	Vosso	Family-66	lower
1286	11	10	D	1.1	E15	V2	V10	Wild	Vosso	Family-66	lower
1294	12	10.3	F	1.1	E15	V2	V10	Wild	Vosso	Family-66	lower
1174	13	10.4	D	1.16	E15	V2	V10	Wild	Vosso	Family-66	lower
1275	16	11.2	D	1.14	E15	V2	V10	Wild	Vosso	Family-66	lower
1291	26	13.8	F	0.99	E15	V2	V10	Wild	Vosso	Family-66	upper
1249	42	16	F	1.03	E15	V2	V10	Wild	Vosso	Family-66	upper
1157	52	16.7	F	1.12	E15	V2	V10	Wild	Vosso	Family-66	upper
1566	11	10.1	D	1.07	E16	V2	V10	Wild	Vosso	Family-66	lower
1520	20	11.9	D	1.19	E16	V2	V10	Wild	Vosso	Family-66	upper
1529	22	12.9	F	1.02	E16	V2	V10	Wild	Vosso	Family-66	upper
1514	40	15.3	F	1.12	E16	V2	V10	Wild	Vosso	Family-66	upper
1876	33	14.9	F	1	E17	V2	V10	Wild	Vosso	Family-66	upper
2022	14	11	D	1.05	E18	V2	V10	Wild	Vosso	Family-66	lower
2053	24	13.2	F	1.04	E18	V2	V10	Wild	Vosso	Family-66	upper
214	40	15.6	F	1.05	E11	V2	V10	Wild	Vosso	Family-66	upper
485	9	9.7	D	0.99	E12	V2	V10	Wild	Vosso	Family-66	lower
552	16	11.3	D	1.11	E12	V2	V10	Wild	Vosso	Family-66	lower
831	25	13.5	F	1.02	E13	V2	V10	Wild	Vosso	Family-66	upper
1056	11	10.2	F	1.04	E14	V2	V10	Wild	Vosso	Family-66	lower
1405	14	10.8	D	1.11	E15	V2	V10	Wild	Vosso	Family-66	lower
1366	31	14.3	F	1.06	E15	V2	V10	Wild	Vosso	Family-66	upper
1388	49	16.6	H	1.07	E15	V2	V10	Wild	Vosso	Family-66	upper
1677	10	9.9	F	1.03	E16	V2	V10	Wild	Vosso	Family-66	lower
1656	13	10.8	D	1.03	E16	V2	V10	Wild	Vosso	Family-66	lower
1687	19	12.1	D	1.07	E16	V2	V10	Wild	Vosso	Family-66	upper
2184	12	10.9	F	0.93	E18	V2	V10	Wild	Vosso	Family-66	lower
2235	30	14	F	1.09	E18	V2	V10	Wild	Vosso	Family-66	upper
2177	39	15.6	F	1.03	E18	V2	V10	Wild	Vosso	Family-66	upper
142	22	12.6	D	1.1	E11	V3	V11	Wild	Vosso	Family-67	upper
61	30	13.9	D	1.12	E11	V3	V11	Wild	Vosso	Family-67	upper
54	36	15.2	F	1.03	E11	V3	V11	Wild	Vosso	Family-67	upper
41	66	18.2	D	1.09	E11	V3	V11	Wild	Vosso	Family-67	upper
424	41	15.6	F	1.08	E12	V3	V11	Wild	Vosso	Family-67	upper
341	56	17.1	F	1.12	E12	V3	V11	Wild	Vosso	Family-67	upper
389	68	18.3	H	1.11	E12	V3	V11	Wild	Vosso	Family-67	upper
707	13	10.8	D	1.03	E13	V3	V11	Wild	Vosso	Family-67	lower
946	17	11.5	D	1.12	E14	V3	V11	Wild	Vosso	Family-67	lower
1019	53	17	H	1.08	E14	V3	V11	Wild	Vosso	Family-67	upper
935	75	19.4	H	1.03	E14	V3	V11	Wild	Vosso	Family-67	upper
1162	16	11.4	D	1.08	E15	V3	V11	Wild	Vosso	Family-67	lower
1293	20	12	D	1.16	E15	V3	V11	Wild	Vosso	Family-67	upper
1201	44	14.5	F	1.44	E15	V3	V11	Wild	Vosso	Family-67	upper
1194	36	15	F	1.07	E15	V3	V11	Wild	Vosso	Family-67	upper
1270	43	15.6	D	1.13	E15	V3	V11	Wild	Vosso	Family-67	upper
1189	57	17.5	H	1.06	E15	V3	V11	Wild	Vosso	Family-67	upper
1230	57	17.5	F	1.06	E15	V3	V11	Wild	Vosso	Family-67	upper
1165	62	17.8	H	1.1	E15	V3	V11	Wild	Vosso	Family-67	upper
1262	64	18	F	1.1	E15	V3	V11	Wild	Vosso	Family-67	upper
1268	66	18.4	F	1.06	E15	V3	V11	Wild	Vosso	Family-67	upper
1455	13	10.6	D	1.09	E16	V3	V11	Wild	Vosso	Family-67	lower
1591	57	17.8	F	1.01	E16	V3	V11	Wild	Vosso	Family-67	upper
1474	65	18.1	F	1.1	E16	V3	V11	Wild	Vosso	Family-67	upper
1462	71	18.5	F	1.12	E16	V3	V11	Wild	Vosso	Family-67	upper
1544	67	18.7	F	1.02	E16	V3	V11	Wild	Vosso	Family-67	upper
1749	17	11.6	D	1.09	E17	V3	V11	Wild	Vosso	Family-67	lower
1859	43	15.5	D	1.15	E17	V3	V11	Wild	Vosso	Family-67	upper
1724	55	17.8	F	0.98	E17	V3	V11	Wild	Vosso	Family-67	upper
2139	43	16	F	1.05	E18	V3	V11	Wild	Vosso	Family-67	upper
2130	55	17.2	F	1.08	E18	V3	V11	Wild	Vosso	Family-67	upper
238	19	11.9	D	1.13	E11	V3	V11	Wild	Vosso	Family-67	upper
264	49	16.5	F	1.09	E11	V3	V11	Wild	Vosso	Family-67	upper
230	52	16.9	F	1.08	E11	V3	V11	Wild	Vosso	Family-67	upper
209	62	17.9	F	1.08	E11	V3	V11	Wild	Vosso	Family-67	upper
271	67	18.6	H	1.04	E11	V3	V11	Wild	Vosso	Family-67	upper
491	13	10.7	D	1.06	E12	V3	V11	Wild	Vosso	Family-67	lower
781	24	12.9	D	1.12	E13	V3	V11	Wild	Vosso	Family-67	upper
1094	52	17.3	F	1	E14	V3	V11	Wild	Vosso	Family-67	upper
1381	64	18.5	F	1.01	E15	V3	V11	Wild	Vosso	Family-67	upper
1629	41	15.6	H	1.08	E16	V3	V11	Wild	Vosso	Family-67	upper
1663	59	17.9	F	1.03	E16	V3	V11	Wild	Vosso	Family-67	upper
1615	70	18.5	H	1.11	E16	V3	V11	Wild	Vosso	Family-67	upper
1945	33	15	F	0.98	E17	V3	V11	Wild	Vosso	Family-67	upper
2167	53	17.2	F	1.04	E18	V3	V11	Wild	Vosso	Family-67	upper
2224	66	18.4	F	1.06	E18	V3	V11	Wild	Vosso	Family-67	upper
197	7	8.4	H	1.18	E11	V4	V12	Wild	Vosso	Family-68	lower
99	9	9.4	D	1.08	E11	V4	V12	Wild	Vosso	Family-68	lower
162	13	10.4	H	1.16	E11	V4	V12	Wild	Vosso	Family-68	lower
103	26	13.2	F	1.13	E11	V4	V12	Wild	Vosso	Family-68	upper
14	26	13.5	H	1.06	E11	V4	V12	Wild	Vosso	Family-68	upper
426	6	8.2	H	1.09	E12	V4	V12	Wild	Vosso	Family-68	lower
395	8	8.7	D	1.21	E12	V4	V12	Wild	Vosso	Family-68	lower
366	9	9.4	F	1.08	E12	V4	V12	Wild	Vosso	Family-68	lower
475	14	10.5	D	1.21	E12	V4	V12	Wild	Vosso	Family-68	lower
446	45	15.8	F	1.14	E12	V4	V12	Wild	Vosso	Family-68	upper
440	50	16.4	F	1.13	E12	V4	V12	Wild	Vosso	Family-68	upper
608	28	13.8	F	1.07	E13	V4	V12	Wild	Vosso	Family-68	upper
955	6	8.7	H	0.91	E14	V4	V12	Wild	Vosso	Family-68	lower
920	8	9	D	1.1	E14	V4	V12	Wild	Vosso	Family-68	lower
932	7	9	F	0.96	E14	V4	V12	Wild	Vosso	Family-68	lower
884	9	9.2	D	1.16	E14	V4	V12	Wild	Vosso	Family-68	lower
988	11	10	F	1.1	E14	V4	V12	Wild	Vosso	Family-68	lower
1318	5	7.9	H	1.01	E15	V4	V12	Wild	Vosso	Family-68	lower
1254	6	8.1	H	1.13	E15	V4	V12	Wild	Vosso	Family-68	lower
1304	9	9.1	D	1.19	E15	V4	V12	Wild	Vosso	Family-68	lower
1281	9	9.5	F	1.05	E15	V4	V12	Wild	Vosso	Family-68	lower
1196	33	14.4	F	1.11	E15	V4	V12	Wild	Vosso	Family-68	upper
1475	6	8.3	H	1.05	E16	V4	V12	Wild	Vosso	Family-68	lower
1584	7	8.8	H	1.03	E16	V4	V12	Wild	Vosso	Family-68	lower
1599	9	9.2	D	1.16	E16	V4	V12	Wild	Vosso	Family-68	lower
1822	9	9.3	F	1.12	E17	V4	V12	Wild	Vosso	Family-68	lower
1853	30	13.9	F	1.12	E17	V4	V12	Wild	Vosso	Family-68	upper
1844	39	15.2	F	1.11	E17	V4	V12	Wild	Vosso	Family-68	upper
1863	44	16.1	F	1.05	E17	V4	V12	Wild	Vosso	Family-68	upper
2064	7	8.8	D	1.03	E18	V4	V12	Wild	Vosso	Family-68	lower
2110	8	9	D	1.1	E18	V4	V12	Wild	Vosso	Family-68	lower
2087	40	15.6	F	1.05	E18	V4	V12	Wild	Vosso	Family-68	upper
223	27	13.4	F	1.12	E11	V4	V12	Wild	Vosso	Family-68	upper
240	29	13.8	F	1.1	E11	V4	V12	Wild	Vosso	Family-68	upper
242	38	14.8	F	1.17	E11	V4	V12	Wild	Vosso	Family-68	upper
537	6	8.4	D	1.01	E12	V4	V12	Wild	Vosso	Family-68	lower
524	44	15.7	F	1.14	E12	V4	V12	Wild	Vosso	Family-68	upper
482	61	17.7	F	1.1	E12	V4	V12	Wild	Vosso	Family-68	upper
1031	4	7.6	D	0.91	E14	V4	V12	Wild	Vosso	Family-68	lower
1029	5	7.8	H	1.05	E14	V4	V12	Wild	Vosso	Family-68	lower
1061	10	9.8	F	1.06	E14	V4	V12	Wild	Vosso	Family-68	lower
1053	11	9.9	H	1.13	E14	V4	V12	Wild	Vosso	Family-68	lower
1081	49	16.4	F	1.11	E14	V4	V12	Wild	Vosso	Family-68	upper
1339	42	15.7	F	1.09	E15	V4	V12	Wild	Vosso	Family-68	upper
1358	52	16.5	F	1.16	E15	V4	V12	Wild	Vosso	Family-68	upper
1658	14	10.6	D	1.18	E16	V4	V12	Wild	Vosso	Family-68	lower
1674	27	13.3	F	1.15	E16	V4	V12	Wild	Vosso	Family-68	upper
1900	10	9.8	F	1.06	E17	V4	V12	Wild	Vosso	Family-68	lower
1926	10	9.9	D	1.03	E17	V4	V12	Wild	Vosso	Family-68	lower
2185	6	8.2	D	1.09	E18	V4	V12	Wild	Vosso	Family-68	lower
2201	32	14.3	F	1.09	E18	V4	V12	Wild	Vosso	Family-68	upper
2181	50	16.3	F	1.15	E18	V4	V12	Wild	Vosso	Family-68	upper
147	10	9.6	F	1.13	E11	V5	V13	Wild	Vosso	Family-69	lower
94	13	10.7	D	1.06	E11	V5	V13	Wild	Vosso	Family-69	lower
40	15	10.9	F	1.16	E11	V5	V13	Wild	Vosso	Family-69	lower
56	36	14.6	D	1.16	E11	V5	V13	Wild	Vosso	Family-69	upper
123	51	16.2	D	1.2	E11	V5	V13	Wild	Vosso	Family-69	upper
373	18	11.6	D	1.15	E12	V5	V13	Wild	Vosso	Family-69	lower
388	31	14.2	F	1.08	E12	V5	V13	Wild	Vosso	Family-69	upper
458	47	16	D	1.15	E12	V5	V13	Wild	Vosso	Family-69	upper
331	47	16.3	F	1.09	E12	V5	V13	Wild	Vosso	Family-69	upper
731	11	10.1	D	1.07	E13	V5	V13	Wild	Vosso	Family-69	lower
764	24	13.3	F	1.02	E13	V5	V13	Wild	Vosso	Family-69	upper
984	14	10.9	D	1.08	E14	V5	V13	Wild	Vosso	Family-69	lower
1001	30	13.8	D	1.14	E14	V5	V13	Wild	Vosso	Family-69	upper
964	49	16.6	F	1.07	E14	V5	V13	Wild	Vosso	Family-69	upper
1305	14	10.9	D	1.08	E15	V5	V13	Wild	Vosso	Family-69	lower
1274	20	12.3	D	1.07	E15	V5	V13	Wild	Vosso	Family-69	upper
1499	22	12.6	D	1.1	E16	V5	V13	Wild	Vosso	Family-69	upper
1838	9	9.5	D	1.05	E17	V5	V13	Wild	Vosso	Family-69	lower
1819	14	10.9	D	1.08	E17	V5	V13	Wild	Vosso	Family-69	lower
1731	14	11.1	D	1.02	E17	V5	V13	Wild	Vosso	Family-69	lower
1860	16	11.6	D	1.03	E17	V5	V13	Wild	Vosso	Family-69	lower
1854	25	13.4	D	1.04	E17	V5	V13	Wild	Vosso	Family-69	upper
1730	38	15.6	F	1	E17	V5	V13	Wild	Vosso	Family-69	upper
2153	21	12.6	D	1.05	E18	V5	V13	Wild	Vosso	Family-69	upper
205	19	12.1	D	1.07	E11	V5	V13	Wild	Vosso	Family-69	upper
255	26	13.4	F	1.08	E11	V5	V13	Wild	Vosso	Family-69	upper
225	49	16.4	F	1.11	E11	V5	V13	Wild	Vosso	Family-69	upper
232	49	16.4	F	1.11	E11	V5	V13	Wild	Vosso	Family-69	upper
488	13	10.9	F	1	E12	V5	V13	Wild	Vosso	Family-69	lower
549	18	11.8	D	1.1	E12	V5	V13	Wild	Vosso	Family-69	lower
767	15	11	D	1.13	E13	V5	V13	Wild	Vosso	Family-69	lower
795	18	11.8	D	1.1	E13	V5	V13	Wild	Vosso	Family-69	lower
1107	14	10.9	D	1.08	E14	V5	V13	Wild	Vosso	Family-69	lower
1111	18	12.1	F	1.02	E14	V5	V13	Wild	Vosso	Family-69	lower
1104	47	16.5	F	1.05	E14	V5	V13	Wild	Vosso	Family-69	upper
1375	22	12.8	F	1.05	E15	V5	V13	Wild	Vosso	Family-69	upper
1357	42	15.8	F	1.06	E15	V5	V13	Wild	Vosso	Family-69	upper
1390	58	17	F	1.18	E15	V5	V13	Wild	Vosso	Family-69	upper
1650	19	11.9	D	1.13	E16	V5	V13	Wild	Vosso	Family-69	upper
1920	8	9.7	D	0.88	E17	V5	V13	Wild	Vosso	Family-69	lower
1892	10	10.2	D	0.94	E17	V5	V13	Wild	Vosso	Family-69	lower
1952	54	17.1	F	1.08	E17	V5	V13	Wild	Vosso	Family-69	upper
1924	56	17.5	F	1.04	E17	V5	V13	Wild	Vosso	Family-69	upper
1884	71	19.2	F	1	E17	V5	V13	Wild	Vosso	Family-69	upper
2218	10	10.1	F	0.97	E18	V5	V13	Wild	Vosso	Family-69	lower
2162	19	12.1	D	1.07	E18	V5	V13	Wild	Vosso	Family-69	upper
2211	57	17.4	F	1.08	E18	V5	V13	Wild	Vosso	Family-69	upper
45	5	8.2	H	0.91	E11	V8	V16	Wild	Vosso	Family-72	lower
108	5	8.2	H	0.91	E11	V8	V16	Wild	Vosso	Family-72	lower
149	12	10.2	D	1.13	E11	V8	V16	Wild	Vosso	Family-72	lower
15	21	12.6	F	1.05	E11	V8	V16	Wild	Vosso	Family-72	upper
60	29	13.4	D	1.21	E11	V8	V16	Wild	Vosso	Family-72	upper
379	7	8.9	H	0.99	E12	V8	V16	Wild	Vosso	Family-72	lower
470	23	12.7	H	1.12	E12	V8	V16	Wild	Vosso	Family-72	upper
364	36	14.6	F	1.16	E12	V8	V16	Wild	Vosso	Family-72	upper
322	39	15.2	F	1.11	E12	V8	V16	Wild	Vosso	Family-72	upper
605	9	9.5	D	1.05	E13	V8	V16	Wild	Vosso	Family-72	lower
680	9	9.7	F	0.99	E13	V8	V16	Wild	Vosso	Family-72	lower
722	25	12.9	D	1.16	E13	V8	V16	Wild	Vosso	Family-72	upper
693	40	15.6	F	1.05	E13	V8	V16	Wild	Vosso	Family-72	upper
741	45	16	F	1.1	E13	V8	V16	Wild	Vosso	Family-72	upper
936	5	7.9	F	1.01	E14	V8	V16	Wild	Vosso	Family-72	lower
942	13	10.6	D	1.09	E14	V8	V16	Wild	Vosso	Family-72	lower
888	14	10.9	D	1.08	E14	V8	V16	Wild	Vosso	Family-72	lower
1006	15	11.3	D	1.04	E14	V8	V16	Wild	Vosso	Family-72	lower
962	22	12.8	F	1.05	E14	V8	V16	Wild	Vosso	Family-72	upper
900	42	15.8	F	1.06	E14	V8	V16	Wild	Vosso	Family-72	upper
952	52	16.8	F	1.1	E14	V8	V16	Wild	Vosso	Family-72	upper
1316	10	10.1	D	0.97	E15	V8	V16	Wild	Vosso	Family-72	lower
1239	16	11.3	D	1.11	E15	V8	V16	Wild	Vosso	Family-72	lower
1191	31	14.5	F	1.02	E15	V8	V16	Wild	Vosso	Family-72	upper
1292	39	15.4	H	1.07	E15	V8	V16	Wild	Vosso	Family-72	upper
1557	11	10.2	F	1.04	E16	V8	V16	Wild	Vosso	Family-72	lower
1590	12	10.4	D	1.07	E16	V8	V16	Wild	Vosso	Family-72	lower
1530	16	11.4	D	1.08	E16	V8	V16	Wild	Vosso	Family-72	lower
1525	20	12.3	F	1.07	E16	V8	V16	Wild	Vosso	Family-72	upper
1539	24	12.9	D	1.12	E16	V8	V16	Wild	Vosso	Family-72	upper
1606	30	14	F	1.09	E16	V8	V16	Wild	Vosso	Family-72	upper
1537	34	14.9	F	1.03	E16	V8	V16	Wild	Vosso	Family-72	upper
1831	7	9.1	H	0.93	E17	V8	V16	Wild	Vosso	Family-72	lower
1852	14	11	D	1.05	E17	V8	V16	Wild	Vosso	Family-72	lower
1801	46	15.9	F	1.14	E17	V8	V16	Wild	Vosso	Family-72	upper
2029	6	8.8	F	0.88	E18	V8	V16	Wild	Vosso	Family-72	lower
2071	8	9.1	D	1.06	E18	V8	V16	Wild	Vosso	Family-72	lower
2052	13	10.2	D	1.23	E18	V8	V16	Wild	Vosso	Family-72	lower
2026	16	11.6	D	1.03	E18	V8	V16	Wild	Vosso	Family-72	lower
2040	27	13.7	F	1.05	E18	V8	V16	Wild	Vosso	Family-72	upper
2073	29	14.1	H	1.03	E18	V8	V16	Wild	Vosso	Family-72	upper
2109	35	14.9	H	1.06	E18	V8	V16	Wild	Vosso	Family-72	upper
2095	41	15.7	F	1.06	E18	V8	V16	Wild	Vosso	Family-72	upper
208	12	10.6	H	1.01	E11	V8	V16	Wild	Vosso	Family-72	lower
496	7	8.7	F	1.06	E12	V8	V16	Wild	Vosso	Family-72	lower
476	23	12.9	H	1.07	E12	V8	V16	Wild	Vosso	Family-72	upper
550	39	15	F	1.16	E12	V8	V16	Wild	Vosso	Family-72	upper
771	9	9.7	D	0.99	E13	V8	V16	Wild	Vosso	Family-72	lower
1100	30	14.2	F	1.05	E14	V8	V16	Wild	Vosso	Family-72	upper
1067	35	14.9	F	1.06	E14	V8	V16	Wild	Vosso	Family-72	upper
1383	18	12	D	1.04	E15	V8	V16	Wild	Vosso	Family-72	lower
1350	21	12.6	H	1.05	E15	V8	V16	Wild	Vosso	Family-72	upper
1931	43	16.1	F	1.03	E17	V8	V16	Wild	Vosso	Family-72	upper
2238	8	9.2	D	1.03	E18	V8	V16	Wild	Vosso	Family-72	lower
75	6	8.6	D	0.94	E11	Dr1	Dr3	Wild	Driva	Family-73	lower
97	15	11.2	F	1.07	E11	Dr1	Dr3	Wild	Driva	Family-73	lower
117	30	14.4	F	1	E11	Dr1	Dr3	Wild	Driva	Family-73	upper
91	36	14.9	F	1.09	E11	Dr1	Dr3	Wild	Driva	Family-73	upper
376	10	9.8	D	1.06	E12	Dr1	Dr3	Wild	Driva	Family-73	lower
468	10	10.1	H	0.97	E12	Dr1	Dr3	Wild	Driva	Family-73	lower
459	12	10.2	D	1.13	E12	Dr1	Dr3	Wild	Driva	Family-73	lower
390	44	16	F	1.07	E12	Dr1	Dr3	Wild	Driva	Family-73	upper
408	52	16.7	F	1.12	E12	Dr1	Dr3	Wild	Driva	Family-73	upper
763	8	8.9	D	1.13	E13	Dr1	Dr3	Wild	Driva	Family-73	lower
674	10	9.7	H	1.1	E13	Dr1	Dr3	Wild	Driva	Family-73	lower
682	15	11.2	D	1.07	E13	Dr1	Dr3	Wild	Driva	Family-73	lower
644	16	11.4	D	1.08	E13	Dr1	Dr3	Wild	Driva	Family-73	lower
677	20	12.8	F	0.95	E13	Dr1	Dr3	Wild	Driva	Family-73	upper
753	33	14.8	H	1.02	E13	Dr1	Dr3	Wild	Driva	Family-73	upper
986	8	9.6	F	0.9	E14	Dr1	Dr3	Wild	Driva	Family-73	lower
969	10	10.1	D	0.97	E14	Dr1	Dr3	Wild	Driva	Family-73	lower
1013	14	10.9	D	1.08	E14	Dr1	Dr3	Wild	Driva	Family-73	lower
948	43	15.9	F	1.07	E14	Dr1	Dr3	Wild	Driva	Family-73	upper
996	45	16.4	F	1.02	E14	Dr1	Dr3	Wild	Driva	Family-73	upper
1232	11	10.1	D	1.07	E15	Dr1	Dr3	Wild	Driva	Family-73	lower
1296	13	10.6	D	1.09	E15	Dr1	Dr3	Wild	Driva	Family-73	lower
1261	19	12	F	1.1	E15	Dr1	Dr3	Wild	Driva	Family-73	upper
1284	40	15.6	H	1.05	E15	Dr1	Dr3	Wild	Driva	Family-73	upper
1184	59	17.9	F	1.03	E15	Dr1	Dr3	Wild	Driva	Family-73	upper
1548	13	10.6	F	1.09	E16	Dr1	Dr3	Wild	Driva	Family-73	lower
1556	17	11.6	D	1.09	E16	Dr1	Dr3	Wild	Driva	Family-73	lower
1558	17	11.6	D	1.09	E16	Dr1	Dr3	Wild	Driva	Family-73	lower
1484	26	13.4	H	1.08	E16	Dr1	Dr3	Wild	Driva	Family-73	upper
1473	44	16.3	F	1.02	E16	Dr1	Dr3	Wild	Driva	Family-73	upper
1743	8	9.2	H	1.03	E17	Dr1	Dr3	Wild	Driva	Family-73	lower
1734	9	9.8	D	0.96	E17	Dr1	Dr3	Wild	Driva	Family-73	lower
1814	11	10.1	F	1.07	E17	Dr1	Dr3	Wild	Driva	Family-73	lower
1796	11	10.2	D	1.04	E17	Dr1	Dr3	Wild	Driva	Family-73	lower
1738	11	10.3	D	1.01	E17	Dr1	Dr3	Wild	Driva	Family-73	lower
1794	15	11	D	1.13	E17	Dr1	Dr3	Wild	Driva	Family-73	lower
1846	41	16.1	F	0.98	E17	Dr1	Dr3	Wild	Driva	Family-73	upper
2117	33	14.8	F	1.02	E18	Dr1	Dr3	Wild	Driva	Family-73	upper
2086	52	17.2	F	1.02	E18	Dr1	Dr3	Wild	Driva	Family-73	upper
2057	58	17.5	F	1.08	E18	Dr1	Dr3	Wild	Driva	Family-73	upper
249	12	10.4	D	1.07	E11	Dr1	Dr3	Wild	Driva	Family-73	lower
221	24	13.2	F	1.04	E11	Dr1	Dr3	Wild	Driva	Family-73	upper
253	33	14.4	H	1.11	E11	Dr1	Dr3	Wild	Driva	Family-73	upper
519	71	18.5	F	1.12	E12	Dr1	Dr3	Wild	Driva	Family-73	upper
804	7	8.7	D	1.06	E13	Dr1	Dr3	Wild	Driva	Family-73	lower
1044	14	11.2	F	1	E14	Dr1	Dr3	Wild	Driva	Family-73	lower
1329	7	9.1	F	0.93	E15	Dr1	Dr3	Wild	Driva	Family-73	lower
1923	46	16.3	F	1.06	E17	Dr1	Dr3	Wild	Driva	Family-73	upper
62	3	7.4	H	0.74	E11	Dr2	Dr7	Wild	Driva	Family-75	lower
154	9	9.5	H	1.05	E11	Dr2	Dr7	Wild	Driva	Family-75	lower
175	9	9.6	F	1.02	E11	Dr2	Dr7	Wild	Driva	Family-75	lower
67	20	13	F	0.91	E11	Dr2	Dr7	Wild	Driva	Family-75	upper
38	35	15.1	F	1.02	E11	Dr2	Dr7	Wild	Driva	Family-75	upper
332	6	8.8	F	0.88	E12	Dr2	Dr7	Wild	Driva	Family-75	lower
465	7	8.8	H	1.03	E12	Dr2	Dr7	Wild	Driva	Family-75	lower
694	7	8.8	H	1.03	E13	Dr2	Dr7	Wild	Driva	Family-75	lower
657	10	9.7	D	1.1	E13	Dr2	Dr7	Wild	Driva	Family-75	lower
910	4	7.5	H	0.95	E14	Dr2	Dr7	Wild	Driva	Family-75	lower
879	9	9.6	D	1.02	E14	Dr2	Dr7	Wild	Driva	Family-75	lower
960	9	9.6	D	1.02	E14	Dr2	Dr7	Wild	Driva	Family-75	lower
1186	5	8.1	H	0.94	E15	Dr2	Dr7	Wild	Driva	Family-75	lower
1183	7	8.8	H	1.03	E15	Dr2	Dr7	Wild	Driva	Family-75	lower
1312	31	14.3	F	1.06	E15	Dr2	Dr7	Wild	Driva	Family-75	upper
1163	30	14.7	F	0.94	E15	Dr2	Dr7	Wild	Driva	Family-75	upper
1561	5	7.6	F	1.14	E16	Dr2	Dr7	Wild	Driva	Family-75	lower
1528	7	9	H	0.96	E16	Dr2	Dr7	Wild	Driva	Family-75	lower
1466	11	10.3	D	1.01	E16	Dr2	Dr7	Wild	Driva	Family-75	lower
1598	31	14.8	F	0.96	E16	Dr2	Dr7	Wild	Driva	Family-75	upper
1765	16	11.2	H	1.14	E17	Dr2	Dr7	Wild	Driva	Family-75	lower
2125	6	8.4	F	1.01	E18	Dr2	Dr7	Wild	Driva	Family-75	lower
2127	6	8.8	F	0.88	E18	Dr2	Dr7	Wild	Driva	Family-75	lower
2140	7	9.2	F	0.9	E18	Dr2	Dr7	Wild	Driva	Family-75	lower
2080	25	13.5	F	1.02	E18	Dr2	Dr7	Wild	Driva	Family-75	upper
2025	27	13.6	D	1.07	E18	Dr2	Dr7	Wild	Driva	Family-75	upper
2027	33	14.9	H	1	E18	Dr2	Dr7	Wild	Driva	Family-75	upper
532	2	6.1	H	0.88	E12	Dr2	Dr7	Wild	Driva	Family-75	lower
538	3	6.8	H	0.95	E12	Dr2	Dr7	Wild	Driva	Family-75	lower
1034	7	8.8	F	1.03	E14	Dr2	Dr7	Wild	Driva	Family-75	lower
1025	8	9.2	F	1.03	E14	Dr2	Dr7	Wild	Driva	Family-75	lower
1387	5	8	F	0.98	E15	Dr2	Dr7	Wild	Driva	Family-75	lower
1374	27	13.8	H	1.03	E15	Dr2	Dr7	Wild	Driva	Family-75	upper
1960	3	7	F	0.87	E17	Dr2	Dr7	Wild	Driva	Family-75	lower
1905	6	9.2	F	0.77	E17	Dr2	Dr7	Wild	Driva	Family-75	lower
1901	24	13	H	1.09	E17	Dr2	Dr7	Wild	Driva	Family-75	upper
1909	32	14.6	F	1.03	E17	Dr2	Dr7	Wild	Driva	Family-75	upper
2219	4	7.7	H	0.88	E18	Dr2	Dr7	Wild	Driva	Family-75	lower
2213	6	8.5	F	0.98	E18	Dr2	Dr7	Wild	Driva	Family-75	lower
2202	7	9.1	F	0.93	E18	Dr2	Dr7	Wild	Driva	Family-75	lower
2223	8	9.4	F	0.96	E18	Dr2	Dr7	Wild	Driva	Family-75	lower
17	7	8.8	H	1.03	E11	Dr2	Dr3	Wild	Driva	Family-76	lower
145	9	9.2	H	1.16	E11	Dr2	Dr3	Wild	Driva	Family-76	lower
118	9	9.7	F	0.99	E11	Dr2	Dr3	Wild	Driva	Family-76	lower
13	22	12.8	F	1.05	E11	Dr2	Dr3	Wild	Driva	Family-76	upper
182	28	13.6	F	1.11	E11	Dr2	Dr3	Wild	Driva	Family-76	upper
368	7	8.8	H	1.03	E12	Dr2	Dr3	Wild	Driva	Family-76	lower
702	7	8.6	F	1.1	E13	Dr2	Dr3	Wild	Driva	Family-76	lower
616	7	8.7	H	1.06	E13	Dr2	Dr3	Wild	Driva	Family-76	lower
755	8	9.2	D	1.03	E13	Dr2	Dr3	Wild	Driva	Family-76	lower
1012	6	8.6	H	0.94	E14	Dr2	Dr3	Wild	Driva	Family-76	lower
922	7	8.8	F	1.03	E14	Dr2	Dr3	Wild	Driva	Family-76	lower
972	7	8.9	F	0.99	E14	Dr2	Dr3	Wild	Driva	Family-76	lower
947	9	9.9	F	0.93	E14	Dr2	Dr3	Wild	Driva	Family-76	lower
914	22	12.3	F	1.18	E14	Dr2	Dr3	Wild	Driva	Family-76	upper
1005	24	13.3	F	1.02	E14	Dr2	Dr3	Wild	Driva	Family-76	upper
1234	10	10	D	1	E15	Dr2	Dr3	Wild	Driva	Family-76	lower
1588	5	8.1	H	0.94	E16	Dr2	Dr3	Wild	Driva	Family-76	lower
1494	6	8.3	H	1.05	E16	Dr2	Dr3	Wild	Driva	Family-76	lower
1459	7	8.9	F	0.99	E16	Dr2	Dr3	Wild	Driva	Family-76	lower
1506	9	9.4	D	1.08	E16	Dr2	Dr3	Wild	Driva	Family-76	lower
1504	9	9.5	H	1.05	E16	Dr2	Dr3	Wild	Driva	Family-76	lower
1763	7	8.9	F	0.99	E17	Dr2	Dr3	Wild	Driva	Family-76	lower
2119	7	8.7	F	1.06	E18	Dr2	Dr3	Wild	Driva	Family-76	lower
2039	6	8.8	F	0.88	E18	Dr2	Dr3	Wild	Driva	Family-76	lower
2034	12	10.8	D	0.95	E18	Dr2	Dr3	Wild	Driva	Family-76	lower
2093	25	13.1	F	1.11	E18	Dr2	Dr3	Wild	Driva	Family-76	upper
2148	25	13.8	H	0.95	E18	Dr2	Dr3	Wild	Driva	Family-76	upper
769	7	8.8	D	1.03	E13	Dr2	Dr3	Wild	Driva	Family-76	lower
796	7	8.8	H	1.03	E13	Dr2	Dr3	Wild	Driva	Family-76	lower
782	10	9.6	D	1.13	E13	Dr2	Dr3	Wild	Driva	Family-76	lower
822	20	12.2	F	1.1	E13	Dr2	Dr3	Wild	Driva	Family-76	upper
1027	5	7.8	F	1.05	E14	Dr2	Dr3	Wild	Driva	Family-76	lower
1041	5	8	F	0.98	E14	Dr2	Dr3	Wild	Driva	Family-76	lower
1057	8	8.9	D	1.13	E14	Dr2	Dr3	Wild	Driva	Family-76	lower
1640	6	8.4	F	1.01	E16	Dr2	Dr3	Wild	Driva	Family-76	lower
1616	17	11.3	F	1.18	E16	Dr2	Dr3	Wild	Driva	Family-76	lower
2216	4	7.3	H	1.03	E18	Dr2	Dr3	Wild	Driva	Family-76	lower
2189	7	8.9	D	0.99	E18	Dr2	Dr3	Wild	Driva	Family-76	lower
68	6	8.7	F	0.91	E11	Dr5	Dr7	Wild	Driva	Family-78	lower
119	7	9.2	D	0.9	E11	Dr5	Dr7	Wild	Driva	Family-78	lower
158	8	9.6	D	0.9	E11	Dr5	Dr7	Wild	Driva	Family-78	lower
71	11	10.6	F	0.92	E11	Dr5	Dr7	Wild	Driva	Family-78	lower
65	13	10.8	F	1.03	E11	Dr5	Dr7	Wild	Driva	Family-78	lower
73	13	10.8	D	1.03	E11	Dr5	Dr7	Wild	Driva	Family-78	lower
190	10	10.9	D	0.77	E11	Dr5	Dr7	Wild	Driva	Family-78	lower
399	8	9.1	D	1.06	E12	Dr5	Dr7	Wild	Driva	Family-78	lower
432	8	9.2	H	1.03	E12	Dr5	Dr7	Wild	Driva	Family-78	lower
371	10	9.9	F	1.03	E12	Dr5	Dr7	Wild	Driva	Family-78	lower
405	11	10	D	1.1	E12	Dr5	Dr7	Wild	Driva	Family-78	lower
729	6	8.6	F	0.94	E13	Dr5	Dr7	Wild	Driva	Family-78	lower
690	6	8.7	D	0.91	E13	Dr5	Dr7	Wild	Driva	Family-78	lower
714	7	9.2	F	0.9	E13	Dr5	Dr7	Wild	Driva	Family-78	lower
671	11	10.1	D	1.07	E13	Dr5	Dr7	Wild	Driva	Family-78	lower
926	6	8.5	H	0.98	E14	Dr5	Dr7	Wild	Driva	Family-78	lower
917	7	9.2	F	0.9	E14	Dr5	Dr7	Wild	Driva	Family-78	lower
951	11	10.3	D	1.01	E14	Dr5	Dr7	Wild	Driva	Family-78	lower
1295	6	8.7	H	0.91	E15	Dr5	Dr7	Wild	Driva	Family-78	lower
1172	9	9.6	D	1.02	E15	Dr5	Dr7	Wild	Driva	Family-78	lower
1264	10	9.9	F	1.03	E15	Dr5	Dr7	Wild	Driva	Family-78	lower
1205	18	12	F	1.04	E15	Dr5	Dr7	Wild	Driva	Family-78	lower
1303	21	12.7	F	1.03	E15	Dr5	Dr7	Wild	Driva	Family-78	upper
1524	11	9.9	D	1.13	E16	Dr5	Dr7	Wild	Driva	Family-78	lower
1471	12	10.8	F	0.95	E16	Dr5	Dr7	Wild	Driva	Family-78	lower
1531	24	13.3	F	1.02	E16	Dr5	Dr7	Wild	Driva	Family-78	upper
1754	7	9.1	F	0.93	E17	Dr5	Dr7	Wild	Driva	Family-78	lower
1728	18	12	D	1.04	E17	Dr5	Dr7	Wild	Driva	Family-78	lower
1746	39	15.9	F	0.97	E17	Dr5	Dr7	Wild	Driva	Family-78	upper
2035	5	8.2	D	0.91	E18	Dr5	Dr7	Wild	Driva	Family-78	lower
2077	7	8.8	D	1.03	E18	Dr5	Dr7	Wild	Driva	Family-78	lower
2060	7	8.9	F	0.99	E18	Dr5	Dr7	Wild	Driva	Family-78	lower
2100	9	9.4	D	1.08	E18	Dr5	Dr7	Wild	Driva	Family-78	lower
2018	10	9.9	D	1.03	E18	Dr5	Dr7	Wild	Driva	Family-78	lower
2126	11	10.2	D	1.04	E18	Dr5	Dr7	Wild	Driva	Family-78	lower
2083	12	10.8	D	0.95	E18	Dr5	Dr7	Wild	Driva	Family-78	lower
258	7	8.8	D	1.03	E11	Dr5	Dr7	Wild	Driva	Family-78	lower
210	9	9.4	F	1.08	E11	Dr5	Dr7	Wild	Driva	Family-78	lower
269	11	10.1	F	1.07	E11	Dr5	Dr7	Wild	Driva	Family-78	lower
486	51	17.7	H	0.92	E12	Dr5	Dr7	Wild	Driva	Family-78	upper
830	4	7	H	1.17	E13	Dr5	Dr7	Wild	Driva	Family-78	lower
1373	5	7.9	H	1.01	E15	Dr5	Dr7	Wild	Driva	Family-78	lower
1409	7	8.8	F	1.03	E15	Dr5	Dr7	Wild	Driva	Family-78	lower
1665	5	7.9	F	1.01	E16	Dr5	Dr7	Wild	Driva	Family-78	lower
1683	5	8.3	H	0.87	E16	Dr5	Dr7	Wild	Driva	Family-78	lower
1651	6	8.6	F	0.94	E16	Dr5	Dr7	Wild	Driva	Family-78	lower
1642	7	8.9	F	0.99	E16	Dr5	Dr7	Wild	Driva	Family-78	lower
2166	8	9.4	D	0.96	E18	Dr5	Dr7	Wild	Driva	Family-78	lower
2180	21	12.9	F	0.98	E18	Dr5	Dr7	Wild	Driva	Family-78	upper
